# Supplementary material for: The impact of public environmental concern on environmental pollution: The moderating effect of government environmental regulation
Source: PLoS One. 2023 Aug 17;18(8):e0290255. doi: 10.1371/journal.pone.0290255 (PMC10434905; doi:10.1371/journal.pone.0290255)
Supplement: S1 Data — (XLSX) [file pone.0290255.s001.xlsx]

## Sheet: Sheet1
year	city	PEC	LNGDP	GER	Invedu	Invtec	PI	LnPopden	Indstr	PM2.5
2000	110000									3.91598
2001	110000									3.96397
2002	110000									3.85941
2003	110000									4.13524
2004	110000									4.03721
2005	110000									4.01534
2006	110000									4.20421
2007	110000									4.19002
2008	110000									4.16459
2009	110000									4.22488
2010	110000									4.25472
2011	110000						0.048			4.24159
2012	110000						0.044			4.14783
2013	110000						0.054			4.23163
2014	110000						0.091			4.23159
2015	110000						0.051			4.11071
2016	110000						0.083			3.98552
2017	110000						0.086			3.81881
2018	110000						0.059			3.70153
2019	110000						0.037			3.57472
2020	110000						0.015			3.48241
2021	110000						-0.007
2022	110000						-0.029
2000	120000									4.06105
2001	120000									4.08777
2002	120000									4.0815
2003	120000									4.28804
2004	120000									4.22955
2005	120000									4.253
2006	120000									4.40814
2007	120000									4.39391
2008	120000									4.37714
2009	120000									4.39712
2010	120000									4.31937
2011	120000						0.138			4.3745
2012	120000						0.118			4.29815
2013	120000						0.144			4.4127
2014	120000						0.299			4.45002
2015	120000						0.168			4.29124
2016	120000						0.263			4.2221
2017	120000						0.306			4.09654
2018	120000						0.195			3.96522
2019	120000						0.084			3.91226
2020	120000						-0.027			3.87571
2021	120000						-0.138
2022	120000						-0.249
2000	130100									4.19121
2001	130100									4.18265
2002	130100									4.28085
2003	130100									4.35541
2004	130100									4.36683
2005	130100									4.39243
2006	130100									4.53099
2007	130100									4.50867
2008	130100									4.38835
2009	130100									4.40907
2010	130100									4.4589
2011	130100	2.68252	8.31451		0.21687	0.0156627	0.15	6.90505	1.24208	4.49722
2012	130100	2.54671	8.41188	-6.90905	0.235468	0.016173	0.142	6.91304	1.23979	4.44967
2013	130100	5.0934	8.48955		0.222118	0.0153104	0.172	6.91095	1.17061	4.64086
2014	130100	5.43863	8.55068	-4.52976	0.21199	0.0128702	0.3	6.93235	1.06734	4.60086
2015	130100	5.40334	8.60164	-2.22476	0.199536	0.0132597	0.167	6.93619	0.983421	4.36263
2016	130100	5.44251	8.6874	-4.30117	0.213351	0.0163915	0.273	6.94505	0.978682	4.37036
2017	130100	5.32032		-1.37608	0.207841	0.0124714	0.187	6.88038		4.28956
2018	130100	5.09262	8.71319	0.975313	0.198783	0.0119724	0.13	6.88959	0.676815	4.14023
2019	130100	4.98105	8.66734	0.280027	0.203957	0.0117343	0.12	6.95845	0.519098	4.06595
2020	130100	4.38564	8.68862		0.191317	0.0133784	0.11	7.02731	0.472745	3.97658
2021	130100						0.1	7.09616
2022	130100						0.09	7.16502
2000	130200									3.93291
2001	130200									4.00484
2002	130200									3.93224
2003	130200									4.23756
2004	130200									4.14919
2005	130200									4.15116
2006	130200									4.34127
2007	130200									4.36613
2008	130200									4.36358
2009	130200									4.35104
2010	130200									4.25764
2011	130200	1.55886	8.60199		0.177286	0.0140273	0.251	6.60272	1.93932	4.35584
2012	130200	2.38816	8.67618		0.19896	0.0215974	0.193	6.60908	1.86822	4.26962
2013	130200	4.28221	8.71952		0.195606	0.0181981	0.231	6.60489	1.81903	4.33888
2014	130200	4.78738	8.73638		0.207739	0.0155498	0.599	6.62433	1.7358	4.42528
2015	130200	4.86834	8.71654		0.208061	0.0108403	0.282	6.62666	1.55077	4.26964
2016	130200	4.80934	8.75698	-1.84187	0.181645	0.0133598	0.671	6.63332	1.55127	4.16124
2017	130200	4.80438		-0.335417	0.201853	0.0107314	0.676	6.62672		4.0343
2018	130200	4.62835	8.84721	0.373702	0.193778	0.0118855	0.555	6.63068	1.44371	3.927
2019	130200	4.50911	8.83783	-0.544864	0.195642	0.0123147	0.574	6.62804	1.31594	3.84044
2020	130200	3.52395	8.88336		0.17896	0.013321	0.593	6.6254	1.37957	3.77454
2021	130200						0.612	6.62276
2022	130200						0.631	6.62011
2000	130300									3.59208
2001	130300									3.72227
2002	130300									3.60395
2003	130300									3.9691
2004	130300									3.81181
2005	130300									3.76987
2006	130300									3.98565
2007	130300									3.98186
2008	130300									3.97781
2009	130300									3.95943
2010	130300									3.84787
2011	130300	1.25002	6.97549		0.151454	0.0063991	0.054	5.66919	0.821458	3.94998
2012	130300	1.5613	7.03823		0.17444	0.0059863	0.046	5.67401	0.830129	3.86454
2013	130300	4.09142	7.06369		0.166902	0.0069325	0.06	5.67915	0.814161	3.88329
2014	130300	4.56075	7.09009		0.169131	0.008945	0.114	5.68731	0.779837	4.03997
2015	130300	4.48004	7.13125	-2.59708	0.185836	0.0040276	0.613	5.68914	0.708964	3.84014
2016	130300	4.3962	7.20738	-3.29584	0.197176	0.0118711	0.107	5.69709	0.684335	3.79775
2017	130300	4.57913		-1.86845	0.193694	0.011576	0.092	5.69709		3.69574
2018	130300	4.2008	7.39974	-0.284343	0.191097	0.0105195	0.078	5.70378	0.608855	3.59757
2019	130300	3.97365	7.38523	-0.470668	0.191005	0.0097641	0.072	5.70711	0.605598	3.5329
2020	130300	3.11727	7.43011		0.179644	0.0064881	0.066	5.71044	0.610841	3.49225
2021	130300						0.06	5.71377
2022	130300						0.054	5.71709
2000	130400									4.15316
2001	130400									4.16841
2002	130400									4.23888
2003	130400									4.34574
2004	130400									4.35348
2005	130400									4.41244
2006	130400									4.52636
2007	130400									4.52675
2008	130400									4.3622
2009	130400									4.32533
2010	130400									4.36773
2011	130400	1.49521	7.93345		0.213414	0.0081243	0.134	6.88755	1.67698	4.4912
2012	130400	1.64487	8.01443		0.251209	0.0127957	0.1	6.90083	1.58974	4.45945
2013	130400	4.26795	8.02666		0.232816	0.0147096	0.128	6.90174	1.43568	4.58818
2014	130400	4.69681	8.03269		0.223744	0.0167148	0.331	6.93683	1.36169	4.45197
2015	130400	4.83717	8.05371		0.195106	0.0080104	0.13	6.95626	1.17812	4.36782
2016	130400	4.70053	8.11285	-5.57215	0.200607	0.0083218	0.246	6.9613	1.17337	4.28105
2017	130400	4.75517		-1.76644	0.212636	0.0092363	0.247	6.9575		4.24436
2018	130400	4.55641	8.14745	-1.50503	0.190671	0.0084807	0.199	6.96414	0.984072	4.05209
2019	130400	4.42368	8.15651	-1.13908	0.194857	0.0095423	0.217	6.96697	0.978065	4.05937
2020	130400	3.49957	8.19891		0.187469	0.0088583	0.235	6.9698	0.930017	3.90022
2021	130400						0.253	6.97263
2022	130400						0.271	6.97546
2000	130500									4.22458
2001	130500									4.22983
2002	130500									4.31091
2003	130500									4.40702
2004	130500									4.43486
2005	130500									4.46973
2006	130500									4.60285
2007	130500									4.57652
2008	130500									4.42736
2009	130500									4.43287
2010	130500									4.44552
2011	130500	1.37458	7.26468		0.234124	0.0050217	0.091	6.60245	1.90398	4.572
2012	130500	1.5328	7.33437		0.229343	0.0047193	0.077	6.617	1.79542	4.52435
2013	130500	4.02079	7.38061		0.210849	0.0049527	0.097	6.63713	1.65028	4.68699
2014	130500	4.51044	7.40667	-3.87107	0.191572	0.0065192	0.226	6.65015	1.3141	4.59762
2015	130500	4.58505	7.47575	-2.76103	0.204571	0.0036971	0.113	6.65979	1.14108	4.42967
2016	130500	4.51944	7.5887	-2.38774	0.201492	0.0059855	0.232	6.6695	1.18663	4.35936
2017	130500	4.61501		-1.04675	0.21455	0.0059263	0.158	6.67203		4.2677
2018	130500	4.27575	7.67358	0.511078	0.196884	0.0058613	0.099	6.68085	0.869482	4.09139
2019	130500	4.18157	7.65917	0.730609	0.200013	0.0055211	0.063	6.68586	0.83034	4.0684
2020	130500	3.44564	7.69621		0.193709	0.005623	0.027	6.69087	0.772774	3.96976
2021	130500						-0.009	6.69587
2022	130500						-0.045	6.70088
2000	130600									4.08561
2001	130600									4.09396
2002	130600									4.14278
2003	130600									4.26033
2004	130600									4.23797
2005	130600									4.23735
2006	130600									4.4003
2007	130600									4.37488
2008	130600									4.28303
2009	130600									4.30221
2010	130600									4.30636
2011	130600	2.15176	7.8038		0.19796	0.0046758	0.074	7.05678	1.74203	4.33351
2012	130600	2.21617	7.90872		0.205868	0.0049659	0.065	7.06655	1.76671	4.27583
2013	130600	4.58835	7.97395		0.169799	0.0053357	0.081	7.05953	1.72353	4.48195
2014	130600	5.06573	8.01803	-2.80931	0.19021	0.0049629	0.156	7.08724	1.49362	4.49172
2015	130600	5.2047	8.00648	-3.17814	0.215449	0.0039298	0.076	7.0919	1.30942	4.31294
2016	130600	5.20208	8.15396	-2.88093	0.213636	0.0061192	0.109	7.09589	1.25278	4.22996
2017	130600	5.04228		-1.25484	0.217776	0.006741	0.086	7.08924		4.11864
2018	130600	4.68446	8.18585	0.799421	0.1575	0.0040994	0.051	7.09672	0.911822	3.95574
2019	130600	4.64405	8.23536	0.574951	0.211915	0.0064684	0.051	7.1025	0.655722	3.88521
2020	130600	3.89227	8.28248		0.154827	0.0040751	0.051	7.10828	0.617359	3.73244
2021	130600						0.051	7.11406
2022	130600						0.051	7.11983
2000	130700									3.20741
2001	130700									3.3178
2002	130700									3.26369
2003	130700									3.4255
2004	130700									3.33597
2005	130700									3.34391
2006	130700									3.52783
2007	130700									3.43971
2008	130700									3.39931
2009	130700									3.4271
2010	130700									3.4734
2011	130700	0.544234	7.01984		0.175394	0.0043556	0.055	6.14719	1.11363	3.4627
2012	130700	0.456941	7.11765		0.193704	0.00489	0.043	6.14932	1.06085	3.42801
2013	130700	3.89255	7.18311		0.168338	0.0046113	0.054	6.14612	1.06496	3.40219
2014	130700	4.2428	7.2071		0.156059	0.0046104	0.114	6.14975	1.07782	3.47404
2015	130700	4.37763	7.21784		0.165864	0.0030239	0.056	6.15062	0.949905	3.40621
2016	130700	4.43049	7.29029	-5.45746	0.171784	0.0054264	0.083	6.15273	0.838087	3.33205
2017	130700	4.01483		-2.81626	0.169259	0.0044058	0.087	6.14204		3.29827
2018	130700	3.63093	7.33734	-0.3234	0.139913	0.0050968	0.07	6.14204	0.655018	3.24569
2019	130700	3.69141	7.34666	-0.525266	0.136859	0.0038145	0.059	6.14204	0.516826	3.10719
2020	130700	2.8723	7.37776		0.136142	0.0056992	0.048	6.14204	0.478423	3.03626
2021	130700						0.037	6.14204
2022	130700						0.026	6.14204
2000	130800									3.2748
2001	130800									3.38997
2002	130800									3.25313
2003	130800									3.55119
2004	130800									3.34663
2005	130800									3.38754
2006	130800									3.49639
2007	130800									3.52831
2008	130800									3.535
2009	130800									3.52349
2010	130800									3.54183
2011	130800	0.34427	7.00688		0.201695	0.0071221	0.042	5.92506	1.81677	3.63472
2012	130800	0.926079	7.0749		0.21824	0.0066604	0.031	5.93198	1.68396	3.50102
2013	130800	3.47316	7.14842		0.201849	0.0081832	0.036	5.93516	1.57752	3.48467
2014	130800	4.07647	7.20233		0.182947	0.0065508	0.103	5.94201	1.50542	3.64385
2015	130800	3.99546	7.2143	-2.94848	0.194978	0.0053211	0.044	5.94634	1.30765	3.46999
2016	130800	3.63391	7.27141	-2.72916	0.200009	0.0079285	0.12	5.94803	1.21523	3.39297
2017	130800	3.73682		-1.90237	0.196609	0.0063411	0.134	5.94017		3.31648
2018	130800	3.17942	7.30082	-0.355551	0.189746	0.0067392	0.107	5.94542	0.794002	3.23649
2019	130800	3.24088	7.2937	-0.769271	0.186584	0.004426	0.119	5.94803	0.713733	3.04883
2020	130800	2.63613	7.34601		0.181062	0.0060951	0.131	5.95065	0.695605	3.08522
2021	130800						0.143	5.95326
2022	130800						0.155	5.95588
2000	130900									4.08653
2001	130900									4.12617
2002	130900									4.17797
2003	130900									4.31495
2004	130900									4.30267
2005	130900									4.34039
2006	130900									4.46908
2007	130900									4.44385
2008	130900									4.34444
2009	130900									4.38786
2010	130900									4.33537
2011	130900	1.049	7.85756		0.205702	0.0042841	0.054	6.5996	1.46	4.39267
2012	130900	1.51914	7.9418		0.236783	0.0047395	0.048	6.61258	1.4584	4.32245
2013	130900	4.23248	8.01069		0.199965	0.0058701	0.053	6.62579	1.39984	4.53691
2014	130900	4.75132	8.04987		0.197462	0.0091678	0.121	6.64431	1.3716	4.45744
2015	130900	4.65891	8.10791	-4.45093	0.213384	0.0038067	0.067	6.65204	1.2152	4.38268
2016	130900	4.72424	8.1732	-5.96229	0.211292	0.0086311	0.078	6.65929	1.18921	4.27497
2017	130900	4.66062		-3.76764	0.221757	0.0083678	0.07	6.65673		4.17337
2018	130900	4.23168	8.20969	0.583504	0.209938	0.0092649	0.067	6.66313	0.867932	4.00851
2019	130900	4.11821	8.18535	0.544396	0.219552	0.0072012	0.061	6.66823	0.766833	3.99299
2020	130900	3.20855	8.21609		0.21195	0.0080454	0.055	6.67332	0.735065	3.91181
2021	130900						0.049	6.67842
2022	130900						0.043	6.68351
2000	131000									4.20113
2001	131000									4.24437
2002	131000									4.21217
2003	131000									4.39571
2004	131000									4.34561
2005	131000									4.33185
2006	131000									4.49648
2007	131000									4.46759
2008	131000									4.42136
2009	131000									4.45048
2010	131000									4.37559
2011	131000	1.20178	7.38487		0.190523	0.0122468	0.04	6.05185	1.55897	4.44515
2012	131000	1.1544	7.49239		0.209832	0.0125684	0.032	6.0712	1.54405	4.38035
2013	131000	4.19854	7.57206		0.183385	0.0108176	0.038	6.04595	1.4155	4.55272
2014	131000	4.84453	7.68523		0.177903	0.0097332	0.082	6.11014	1.13082	4.57011
2015	131000	4.77122	7.81354		0.153916	0.0086329	0.05	6.13368	0.946072	4.4374
2016	131000	4.6942	7.90334	-1.77259	0.155051	0.0150235	0.093	6.15273	0.90679	4.32751
2017	131000	4.81933		-0.55486	0.166308	0.0114707	0.071	6.16121		4.19345
2018	131000	4.52432	8.04181	0.920892	0.173953	0.0090278	0.038	6.1717	0.641605	4.05524
2019	131000	4.34746	8.06965	0.260283	0.193385	0.01161	0.028	6.18002	0.544672	3.99435
2020	131000	3.48569	8.10198		0.190829	0.0142329	0.018	6.18833	0.496631	3.9193
2021	131000						0.008	6.19665
2022	131000						-0.002	6.20496
2000	131100									4.1829
2001	131100									4.20553
2002	131100									4.3016
2003	131100									4.40617
2004	131100									4.42526
2005	131100									4.45243
2006	131100									4.60732
2007	131100									4.56714
2008	131100									4.45083
2009	131100									4.47933
2010	131100									4.44372
2011	131100	1.14413	6.83419		0.216985	0.00488	0.027	6.0904	1.83455	4.55674
2012	131100	1.24414	6.91872		0.228518	0.0045619	0.023	6.09221	1.74848	4.49229
2013	131100	3.69815	6.97563		0.183651	0.0042605	0.032	6.10368	1.62555	4.66496
2014	131100	4.01542	7.04676		0.151012	0.0033957	0.064	6.11501	1.27118	4.58399
2015	131100	4.12991	7.10661	-3.54964	0.16156	0.0031625	0.035	6.11426	1.15375	4.54159
2016	131100	4.13083	7.25854	-1.95921	0.165291	0.0056256	0.037	6.1203	1.17768	4.42188
2017	131100	4.12315		-1.97496	0.188088	0.0104533	0.016	6.1181		4.2982
2018	131100	3.5794	7.3516	0.301325	0.167612	0.0125907	0.017	6.12249	0.889419	4.08298
2019	131100	3.58519	7.31655	0.433514	0.173757	0.0141322	0.013	6.12687	0.618147	4.09791
2020	131100	2.65224	7.35244		0.1705	0.0159506	0.009	6.13125	0.586774	3.99684
2021	131100						0.005	6.13562
2022	131100						0.001	6.14
2000	140100									3.78768
2001	140100									3.82818
2002	140100									3.88232
2003	140100									3.93804
2004	140100									3.86786
2005	140100									3.90292
2006	140100									4.05811
2007	140100									3.9813
2008	140100									3.89326
2009	140100									3.8379
2010	140100									3.95334
2011	140100	2.07635	7.64018		0.187097	0.0324096	0.051	5.8999	0.865188	4.11706
2012	140100	2.50027	7.74562		0.198373	0.0344513	0.043	5.90209	0.835198	3.93614
2013	140100	4.76386	7.78857		0.1715	0.0354014	0.051	5.90672	0.79562	3.90963
2014	140100	5.19594	7.83641		0.163362	0.0438401	0.111	5.91269	0.684111	3.8483
2015	140100	5.22224	7.91401	-2.86511	0.147831	0.030484	0.052	5.90642	0.608086	3.78396
2016	140100	5.21321	7.99146	-1.57967	0.165861	0.0196189	0.071	5.9135	0.577273	3.76508
2017	140100	5.28737		-0.580784	0.152384	0.0386796	0.076	5.9108		3.82529
2018	140100	4.90613	8.26474	-1.61751	0.148969	0.0461688	0.081	5.93225	0.598546	3.7067
2019	140100	4.80107	8.30127	-1.63611	0.136049	0.0380055	0.086	5.95064	0.615447	3.59809
2020	140100	4.05544	8.33159		0.141425	0.053799	0.091	5.96904	0.574671	3.52508
2021	140100						0.096	5.98744
2022	140100						0.101	6.00583
2000	140200									3.42474
2001	140200									3.52468
2002	140200									3.49857
2003	140200									3.63629
2004	140200									3.55281
2005	140200									3.59477
2006	140200									3.80012
2007	140200									3.68121
2008	140200									3.61978
2009	140200									3.59201
2010	140200									3.68255
2011	140200	-0.444576	6.73765		0.200941	0.006258	0.076	5.76488	1.15928	3.68415
2012	140200	0.228593	6.83668		0.237328	0.0055667	0.062	5.76644	1.15332	3.66977
2013	140200	3.52402	6.87464	-5.12575	0.170515	0.0049437	0.073	5.82157	0.996614	3.63461
2014	140200	4.12359	6.90948	-5.82393	0.174477	0.0058231	0.134	5.82659	0.892434	3.66935
2015	140200	4.03023	6.95975	-1.82875	0.193202	0.0026867	0.074	5.75644	0.79035	3.57476
2016	140200	3.92284	6.93322	-2.02123	0.189728	0.003153	0.068	5.76205	0.633478	3.54934
2017	140200	3.91596		-2.584	0.166135	0.0067624	0.085	5.76205		3.49882
2018	140200	3.68483	7.14831	-1.5724	0.155279	0.0065436	0.102	5.76205	0.625343	3.44865
2019	140200	3.49293	7.18463	-1.11766	0.148919	0.0062205	0.119	5.76205	0.648084	3.36767
2020	140200	2.70677	7.22257		0.141088	0.0059942	0.136	5.76205	0.639426	3.34669
2021	140200						0.153	5.76205
2022	140200						0.17	5.76205
2000	140300									3.86147
2001	140300									3.85553
2002	140300									3.94915
2003	140300									4.00602
2004	140300									3.94617
2005	140300									3.95911
2006	140300									4.09941
2007	140300									4.03014
2008	140300									3.92276
2009	140300									3.89891
2010	140300									4.00374
2011	140300	0.862832	6.26931		0.217898	0.0105873	0.042	4.87825	1.52567	4.07564
2012	140300	1.282	6.40018		0.247238	0.0110007	0.033	4.88356	1.4875	4.00307
2013	140300	3.67363	6.41642		0.218593	0.0107044	0.039	4.88809	1.41964	4.02595
2014	140300	4.05076	6.42424		0.222003	0.0095838	0.07	4.89185	1.25356	3.97084
2015	140300	3.81913	6.38974	-2.94196	0.211554	0.005774	0.044	4.88401	1.02742	3.79207
2016	140300	3.7113	6.43433	-0.755668	0.214509	0.0055615	0.119	4.89035	0.954681	3.84284
2017	140300	3.70357		0.454736	0.202648	0.008569	0.0853333	4.8828		3.87483
2018	140300	3.17015	6.59809	0.235192	0.161414	0.0052762	0.0516667	4.8828	0.912849	3.78214
2019	140300	3.16819	6.57786	0.342945	0.158822	0.0056304	0.018	4.8828	0.861821	3.67515
2020	140300	2.09772	6.60935		0.136598	0.0057046	-0.0156667	4.8828	0.841308	3.55663
2021	140300						-0.0493333	4.8828
2022	140300						-0.083	4.8828
2000	140400									3.99953
2001	140400									3.96015
2002	140400									4.06106
2003	140400									4.09972
2004	140400									4.01063
2005	140400									4.0489
2006	140400									4.12819
2007	140400									4.10791
2008	140400									3.95925
2009	140400									3.87791
2010	140400									3.95739
2011	140400	0.716168	7.10546		0.186634	0.0130993	0.108	5.81204	2.41687	4.1162
2012	140400	0.850805	7.19189		0.220347	0.0127609	0.088	5.81741	2.3536	4.0663
2013	140400	3.53359	7.19573		0.167555	0.0114812	0.107	5.82482	2.11483	4.06263
2014	140400	4.09462	7.19379	-5.13256	0.160643	0.006038	0.26	5.82659	1.56423	3.92627
2015	140400	4.06247	7.08619	-2.94221	0.189498	0.0067038	0.12	5.81964	1.16178	3.86255
2016	140400	4.01145	7.14715	-1.15022	0.193134	0.0150659	0.134	5.826	1.15073	3.87036
2017	140400	4.10885		-0.217244	0.178253	0.007133	0.13	5.82305		3.85117
2018	140400	3.5858	7.40588	-0.547886	0.167373	0.0060631	0.088	5.826	1.29239	3.69444
2019	140400	3.75731	7.40245	-0.791993	0.151481	0.0047505	0.046	5.82895	1.22475	3.62791
2020	140400	2.98681	7.44542		0.139712	0.0059463	0.004	5.83189	1.19695	3.53429
2021	140400						-0.038	5.83484
2022	140400						-0.08	5.83778
2000	140500									3.94456
2001	140500									3.86516
2002	140500									3.94861
2003	140500									4.01745
2004	140500									3.92176
2005	140500									3.97562
2006	140500									4.02754
2007	140500									3.99801
2008	140500									3.84098
2009	140500									3.83268
2010	140500									3.86554
2011	140500	1.09678	6.7968		0.210373	0.013311	0.059	5.3822	2.16683	4.0404
2012	140500	1.00011	6.92049		0.232221	0.0147775	0.047	5.38541	2.06692	4.00202
2013	140500	3.67363	6.93917		0.197794	0.0137417	0.06	5.39044	1.87256	3.97324
2014	140500	4.07158	6.94295	-4.29	0.19915	0.0122247	0.123	5.38862	1.58725	3.80293
2015	140500	3.98903	6.94721	-2.68184	0.206669	0.0124521	0.07	5.39108	1.38952	3.78257
2016	140500	3.89121	6.95592	-0.798508	0.195026	0.0056252	0.213	5.39363	1.24805	3.78858
2017	140500	4.07809		0.374694	0.189373	0.0074586	0.104	5.39816		3.77737
2018	140500	3.68035	7.20923	0.28201	0.155315	0.0065907	0.068	5.39816	1.22746	3.6687
2019	140500	3.498	7.21156	0.301105	0.148669	0.0112542	0.043	5.40268	1.28781	3.62725
2020	140500	2.49126	7.26263		0.139477	0.0122348	0.018	5.40719	1.25906	3.48686
2021	140500						-0.007	5.41171
2022	140500						-0.032	5.41622
2000	140600									3.54732
2001	140600									3.69348
2002	140600									3.67388
2003	140600									3.77324
2004	140600									3.69748
2005	140600									3.77639
2006	140600									3.92298
2007	140600									3.82088
2008	140600									3.72485
2009	140600									3.72959
2010	140600									3.80084
2011	140600	-0.470552	6.75134		0.175909	0.0084751	0.057	5.15098	1.60352	3.89249
2012	140600	-1.16644	6.91485		0.214348	0.0089549	0.04	5.15618	1.65492	3.79831
2013	140600	3.54306	6.93381		0.175468	0.0090978	0.049	5.16135	1.47642	3.73814
2014	140600	3.76856	6.91116		0.162438	0.0067837	0.089	5.16707	1.35939	3.77529
2015	140600	3.29989	6.80365	-3.22349	0.188291	0.0066865	0.044	5.08457	0.924923	3.70126
2016	140600	2.89371	6.82227	-2.78501	0.18819	0.0036386	0.055	5.09375	0.847107	3.73351
2017	140600	3.00717		-0.185717	0.164738	0.0057345	0.068	5.09987		3.6559
2018	140600	2.89326	6.97132	-0.411619	0.154619	0.0032298	0.081	5.09375	0.679034	3.55704
2019	140600	2.72292	6.96791	-1.30956	0.141123	0.0034113	0.094	5.09987	0.731179	3.4833
2020	140600	1.68771	7.00307		0.145142	0.0022887	0.107	5.10598	0.73828	3.50677
2021	140600						0.12	5.1121
2022	140600						0.133	5.11822
2000	140700									3.97727
2001	140700									3.97719
2002	140700									4.06111
2003	140700									4.11318
2004	140700									4.01255
2005	140700									4.01901
2006	140700									4.1486
2007	140700									4.10093
2008	140700									3.97891
2009	140700									3.91841
2010	140700									4.01578
2011	140700	0.940649	6.79149		0.208227	0.0077426	0.186	5.77858	1.48644	4.14694
2012	140700	1.41059	6.89422		0.220928	0.0078652	0.052	5.78383	1.47793	4.06228
2013	140700	3.7917	6.92974	-5.7921	0.209667	0.0080919	0.66	5.80061	1.37405	4.0572
2014	140700	4.47065	6.94822	-3.85621	0.189565	0.0088428	0.132	5.80061	1.11307	3.9441
2015	140700	4.67464	6.95284	-1.7218	0.215765	0.0078934	0.075	5.79806	0.950098	3.83847
2016	140700	4.5428	6.99495	-0.867644	0.185813	0.0061229	0.083	5.80513	0.911502	3.85767
2017	140700	4.46234		0	0.175206	0.0088085	0.082	5.80513		3.89106
2018	140700	3.98711	7.27766	0.10536	0.164391	0.0070888	0.031	5.81114	1.0657	3.74753
2019	140700	3.88683	7.28619	-0.541131	0.145167	0.0073525	0.034	5.81413	0.947758	3.66373
2020	140700	3.12846	7.29234		0.146898	0.0068657	0.037	5.81712	0.968065	3.5669
2021	140700						0.04	5.82011
2022	140700						0.043	5.8231
2000	140800									4.01672
2001	140800									3.99548
2002	140800									4.04134
2003	140800									4.0937
2004	140800									4.09146
2005	140800									4.22028
2006	140800									4.29697
2007	140800									4.26333
2008	140800									4.13505
2009	140800									4.10915
2010	140800									4.188
2011	140800	0.662547	6.92444		0.229111	0.0072413	0.063	6.24746	1.3799	4.25688
2012	140800	0.658397	6.97415		0.210579	0.0062474	0.057	6.25287	1.23281	4.25486
2013	140800	3.75686	7.03888		0.226622	0.0079406	0.071	6.25843	1.15285	4.18886
2014	140800	4.18307	7.09151	-4.06656	0.21669	0.0076673	0.206	6.26378	0.978462	4.05435
2015	140800	4.33426	7.06818	-2.65128	0.214641	0.0055805	0.107	6.2348	0.814236	4.03566
2016	140800	4.56101	7.10853	-1.9981	0.203296	0.0046467	0.157	6.27476	0.76928	4.03862
2017	140800	4.56398		-1.23969	0.197881	0.0068736	0.207	6.24028		4.05764
2018	140800	4.31291	7.31963		0.182859	0.0054361	0.257	6.24028	0.763791	3.91007
2019	140800	3.82195	7.35436		0.180296	0.0041119	0.307	6.24222	0.698426	3.93384
2020	140800	2.97892	7.40489		0.164912	0.0070433	0.357	6.24417	0.688521	3.81164
2021	140800						0.407	6.24612
2022	140800						0.457	6.24807
2000	140900									3.60991
2001	140900									3.68701
2002	140900									3.72269
2003	140900									3.79222
2004	140900									3.72461
2005	140900									3.77313
2006	140900									3.93751
2007	140900									3.82793
2008	140900									3.74284
2009	140900									3.69792
2010	140900									3.81359
2011	140900	-0.45316	6.31815		0.215733	0.0075796	0.051	5.73689	1.33783	3.92699
2012	140900	0.850805	6.43124		0.240037	0.009057	0.037	5.73657	1.31759	3.78352
2013	140900	3.30563	6.48423	-4.12939	0.212851	0.0083319	0.05	5.74108	1.24063	3.76492
2014	140900	3.9587	6.52259	-3.54578	0.172554	0.0040229	0.121	5.7446	1.1079	3.75506
2015	140900	3.92015	6.52391	-1.75878	0.174184	0.0038048	0.066	5.72528	0.972796	3.6899
2016	140900	3.70856	6.57387	-0.37974	0.179634	0.0042892	0.0795	5.7301	0.937513	3.67557
2017	140900	3.8884		-0.109699	0.162081	0.006441	0.093	5.7301		3.66915
2018	140900	3.51412	6.89683	-0.300754	0.164082	0.0043888	0.063	5.7301	1.07825	3.56053
2019	140900	3.46316	6.90975	-0.37974	0.14139	0.0036327	0.077	5.72685	0.906948	3.47194
2020	140900	2.60612	6.94216		0.123011	0.0023533	0.091	5.7236	0.894433	3.44232
2021	140900						0.105	5.72034
2022	140900						0.119	5.71709
2000	141000									3.89417
2001	141000									3.86903
2002	141000									3.91049
2003	141000									3.95072
2004	141000									3.8958
2005	141000									3.96719
2006	141000									4.07443
2007	141000									4.01956
2008	141000									3.90534
2009	141000									3.81404
2010	141000									3.92582
2011	141000	0.930977	7.03532		0.192837	0.0061745	0.063	6.087	2.07505	4.05416
2012	141000	0.566617	7.10749		0.210215	0.0065482	0.721	6.05256	1.99039	3.99109
2013	141000	3.70761	7.1098	-6.05491	0.164625	0.0063778	0.07	6.05725	1.81339	3.93052
2014	141000	4.07986	7.10105	-3.22614	0.147196	0.004918	0.148	6.06146	1.43578	3.81748
2015	141000	4.32186	7.05713	-2.13145	0.17921	0.0031329	0.075	6.06516	1.11205	3.78132
2016	141000	4.26985	7.09438	-0.956438	0.165058	0.003012	0.002	6.07304	1.02375	3.79367
2017	141000	4.48934		-0.598467	0.154413	0.0053643	-0.071	6.07074		3.86279
2018	141000	3.95655	7.27243	-0.209952	0.142384	0.0028995	-0.144	6.07074	0.964076	3.70727
2019	141000	4.27133	7.28139	-0.842679	0.142161	0.0020012	-0.217	6.06611	0.871976	3.67959
2020	141000	2.99532	7.31655		0.134688	0.001966	-0.29	6.06148	0.865846	3.57584
2021	141000						-0.363	6.05685
2022	141000						-0.436	6.05222
2000	141100									3.67704
2001	141100									3.70845
2002	141100									3.71396
2003	141100									3.77362
2004	141100									3.70405
2005	141100									3.75796
2006	141100									3.89888
2007	141100									3.85505
2008	141100									3.77176
2009	141100									3.67679
2010	141100									3.81716
2011	141100	0.718842	7.0306		0.225818	0.0074633	0.057	5.96409	3.34589	3.99395
2012	141100	0.541498	7.11511		0.246819	0.007587	0.023	5.97559	3.28386	3.80154
2013	141100	3.52886	7.11363		0.210823	0.0088545	0.07	5.9761	2.92582	3.76885
2014	141100	4.06671	7.00429	-3.02759	0.199091	0.0060063	0.163	5.96794	1.96834	3.70191
2015	141100	4.13374	6.86255	-3.23808	0.21832	0.0039005	0.103	5.95966	1.5207	3.70469
2016	141100	4.04305	6.90305	-2.61844	0.217302	0.0060344	0.215	5.96871	1.43715	3.65177
2017	141100	4.09631		-1.38371	0.20431	0.0077853	0.215	5.97126		3.73963
2018	141100	3.68963	7.25864	0.22108	0.178593	0.0043043	0.215	5.97635	1.78356	3.63602
2019	141100	3.37126	7.32119	-0.226958	0.169382	0.0049561	0.215	5.97635	1.67602	3.5084
2020	141100	2.73536	7.33824		0.152644	0.0030316	0.215	5.97635	1.67444	3.48074
2021	141100						0.215	5.97635
2022	141100						0.215	5.97635
2000	150100									3.33092
2001	150100									3.5098
2002	150100									3.51786
2003	150100									3.53922
2004	150100									3.51997
2005	150100									3.56821
2006	150100									3.67635
2007	150100									3.57103
2008	150100									3.53768
2009	150100									3.59145
2010	150100									3.63804
2011	150100	1.59175	7.68583		0.123969	0.0087168	0.047	5.44803	0.618163	3.64527
2012	150100	1.90488	7.81423		0.12444	0.0084037	0.037	5.43938	0.621166	3.60908
2013	150100	4.47115	7.90485		0.127178	0.010613	0.049	5.45532	0.507216	3.567
2014	150100	4.85639	7.97041		0.124013	0.0115806	0.14	5.47185	0.441682	3.55473
2015	150100	4.92799	8.03609	-4.08715	0.136623	0.0070718	0.053	5.4747	0.413498	3.5537
2016	150100	4.74339	8.06262	-0.969779	0.125711	0.0101835	0.166	5.4848	0.406505	3.47815
2017	150100	4.75896		-0.893818	0.13297	0.0090828	0.24	5.49306		3.48767
2018	150100	4.34455	7.97367	-0.373204	0.143204	0.0093617	0.185	5.50533	0.401922	3.3624
2019	150100	4.25209	7.93415	0.552069	0.119885	0.0171964	0.13	5.51745	0.444511	3.34343
2020	150100	3.37984	7.93773		0.134741	0.0103213	0.075	5.52957	0.439168	3.47385
2021	150100						0.02	5.5417
2022	150100						-0.035	5.55382
2000	150200									3.36562
2001	150200									3.5136
2002	150200									3.44577
2003	150200									3.36464
2004	150200									3.38167
2005	150200									3.40558
2006	150200									3.60779
2007	150200									3.41907
2008	150200									3.39926
2009	150200									3.50658
2010	150200									3.56825
2011	150200	0.355853	8.00817		0.14537	0.0145484	0.113	5.40178	1.32149	3.48516
2012	150200	0.550992	8.13433		0.138701	0.0131225	0.09	5.40941	1.31448	3.39758
2013	150200	3.46059	8.16138		0.121479	0.0126426	0.111	5.4161	1.13423	3.33515
2014	150200	3.90625	8.19872	-3.11084	0.120352	0.0145743	0.208	5.41031	1.02816	3.43975
2015	150200	4.08692	8.222	-1.9142	0.127291	0.0137232	0.123	5.41102	0.989164	3.43354
2016	150200	3.94661	8.2604	-0.368221	0.128913	0.0140854	0.142	5.41165	0.934166	3.41951
2017	150200	4.00404		-0.374694	0.15294	0.0118561	0.206	5.41165		3.3181
2018	150200	3.62496	7.99017	-0.138647	0.149529	0.0132415	0.2	5.41165	0.736116	3.26683
2019	150200	3.32976	7.90618	-0.394366	0.145903	0.0117428	0.194	5.4161	0.687423	3.14806
2020	150200	2.87338	7.93272		0.141171	0.0109618	0.188	5.42056	0.754101	3.21885
2021	150200						0.182	5.42501
2022	150200						0.176	5.42946
2000	150300									3.95571
2001	150300									3.89853
2002	150300									3.81841
2003	150300									3.7561
2004	150300									3.85083
2005	150300									3.79731
2006	150300									3.9986
2007	150300									3.8113
2008	150300									3.74107
2009	150300									3.79629
2010	150300									3.98575
2011	150300	-1.1637	6.18052		0.105639	0.0142052	0.06	3.99083	2.77236	3.96245
2012	150300	-0.250144	6.33252		0.0960841	0.011415	0.045	4.00369	2.85909	3.82551
2013	150300	2.34916	6.34586		0.094508	0.0266928	0.05	4.01277	1.98914	3.81637
2014	150300	2.14697	6.39863		0.104651	0.0158038	0.113	4.01458	1.77045	3.70703
2015	150300	2.81664	6.32764	-0.209721	0.113868	0.0183666	0.056	3.79526	1.35255	3.85006
2016	150300	2.49217	6.34953	-0.074108	0.106972	0.0134493	0.111	3.78419	1.3291	3.71055
2017	150300	2.35437		0.702036	0.118234	0.0083039	0.151	3.78419		3.68994
2018	150300	1.81165	6.20645	1.09861	0.10363	0.0092591	0.094	3.78419	1.67179	3.61999
2019	150300	1.55482	6.31173	1.27297	0.119838	0.0086318	0.037	3.78419	1.68574	3.4185
2020	150300	1.18744	6.33328		0.107193	0.0112519	-0.02	3.78419	1.87115	3.49122
2021	150300						-0.077	3.78419
2022	150300						-0.134	3.78419
2000	150400									3.10514
2001	150400									3.14222
2002	150400									3.09064
2003	150400									3.41512
2004	150400									3.08834
2005	150400									3.15354
2006	150400									3.19936
2007	150400									3.24035
2008	150400									3.30557
2009	150400									3.25727
2010	150400									3.2016
2011	150400	0.231329	7.20578		0.214471	0.0029159	0.648	6.13101	1.74577	3.24906
2012	150400	-0.737847	7.35842		0.205153	0.0035679	0.045	6.13383	1.87695	3.21329
2013	150400	3.28605	7.43021		0.21102	0.0037225	0.056	6.14053	1.52169	3.10747
2014	150400	3.70039	7.48345	-6.06495	0.199319	0.0048867	0.141	6.14376	1.33425	3.36556
2015	150400	3.78101	7.52902	-5.44721	0.190529	0.0034547	0.075	6.13693	1.25782	3.29432
2016	150400	3.72977	7.56697	-3.19329	0.189167	0.0031729	0.127	6.13773	1.24076	3.14991
2017	150400	3.84705		-2.07295	0.188621	0.0026382	0.084	6.13123		3.12488
2018	150400	3.413	7.34591	-1.93939	0.174486	0.0037406	0.068	6.12905	0.621414	3.08229
2019	150400	3.71056	7.44308	-1.01924	0.171356	0.0032458	0.052	6.13123	0.580004	2.88397
2020	150400	2.88443	7.47477		0.148836	0.0025588	0.036	6.1334	0.634404	2.87776
2021	150400						0.02	6.13558
2022	150400						0.004	6.13776
2000	150500									3.4279
2001	150500									3.37603
2002	150500									3.41648
2003	150500									3.70473
2004	150500									3.39652
2005	150500									3.4162
2006	150500									3.48741
2007	150500									3.52445
2008	150500									3.57948
2009	150500									3.46582
2010	150500									3.44739
2011	150500	-0.758234	7.2785		0.161348	0.0080714	0.042	5.76863	2.5082	3.53683
2012	150500	0.34927	7.43358		0.151868	0.0059446	0.053	5.7677	2.73538	3.48532
2013	150500	3.56625	7.48538		0.140554	0.0071065	0.077	5.77206	2.06741	3.40801
2014	150500	3.84483	7.54264		0.136351	0.0050603	0.12	5.76644	1.92402	3.66981
2015	150500	3.57887	7.53757	-3.82053	0.147935	0.005424	0.066	5.76635	1.43989	3.63199
2016	150500	3.37256	7.57527	-2.6297	0.146432	0.0036864	0.092	5.76519	1.37888	3.42325
2017	150500	3.29644		-3.68261	0.1638	0.0041762	0.14	5.75574		3.33669
2018	150500	3.15706	7.17135	-4.15261	0.137414	0.0030512	0.125	5.75574	0.503036	3.25136
2019	150500	2.95091	7.14441	-2.23569	0.144317	0.0033664	0.11	5.7589	0.655731	3.15594
2020	150500	2.115	7.15227		0.139523	0.00268	0.095	5.76206	0.614552	3.16615
2021	150500						0.08	5.76522
2022	150500						0.065	5.76838
2000	150600									3.63673
2001	150600									3.59745
2002	150600									3.48504
2003	150600									3.46135
2004	150600									3.52776
2005	150600									3.48636
2006	150600									3.71428
2007	150600									3.57456
2008	150600									3.49004
2009	150600									3.50809
2010	150600									3.69543
2011	150600	-0.240415	8.07668		0.109628	0.0158758	0.114	5.06386	1.609	3.66235
2012	150600	-0.0418471	8.20434		0.122563	0.0099178	0.105	5.02454	1.63523	3.55092
2013	150600	3.24356	8.28296		0.112779	0.007689	0.1	5.0389	1.59113	3.49802
2014	150600	3.48305	8.30783	-5.04407	0.104301	0.0043343	0.105	5.04986	1.47312	3.46671
2015	150600	3.8791	8.34904	-1.10271	0.0945718	0.0064159	0.11	5.05828	1.38953	3.4962
2016	150600	3.87574	8.39343	0.308043	0.100963	0.0036753	0.155	5.0689	1.33118	3.38307
2017	150600	3.61003		-0.480054	0.132318	0.0050434	0.144	5.0814		3.33072
2018	150600	3.41579	8.23303	0.891289	0.107277	0.0059491	0.132	5.0876	1.17464	3.31729
2019	150600	3.0975	8.19008	1.67244	0.1187	0.0078581	0.12	5.09987	1.50636	3.20183
2020	150600	2.37909	8.17019		0.127324	0.0106774	0.108	5.11214	1.44097	3.29178
2021	150600						0.096	5.12441
2022	150600						0.084	5.13668
2000	150700									2.87391
2001	150700									2.73228
2002	150700									2.898
2003	150700									3.50573
2004	150700									2.63237
2005	150700									2.80754
2006	150700									2.77764
2007	150700									2.83568
2008	150700									3.03751
2009	150700									2.59935
2010	150700									2.69379
2011	150700	-0.0650866	7.04343		0.143308	0.0079509	0.046	5.5999	1.21203	2.79739
2012	150700	0.224236	7.1973		0.140841	0.0081667	0.045	5.585	1.34907	2.90122
2013	150700	3.30322	7.26582		0.131472	0.0099801	0.057	5.53418	1.40596	2.7805
2014	150700	3.41876	7.32791		0.120381	0.0101512	0.132	5.58312	1.22494	3.04843
2015	150700	3.51216	7.3771	-4.47198	0.127263	0.0106301	0.086	5.55799	1.13799	3.10308
2016	150700	3.35191	7.39071	-2.72362	0.121605	0.0083173	0.097	5.55683	1.11675	2.92011
2017	150700	3.26618		-1.66501	0.112015	0.0043376	0.106	5.56068		2.77755
2018	150700	2.75183	7.13322	-0.835647	0.110332	0.0034165	0.115	5.54518	0.593668	2.65517
2019	150700	2.7381	7.08423	-1.48473	0.116648	0.0029569	0.124	5.54126	0.572132	2.70119
2020	150700	2.0415	7.06647		0.115727	0.0026919	0.133	5.53735	0.590226	2.56798
2021	150700						0.142	5.53344
2022	150700						0.151	5.52952
2000	150800									3.59353
2001	150800									3.6147
2002	150800									3.56496
2003	150800									3.49947
2004	150800									3.56531
2005	150800									3.47611
2006	150800									3.69916
2007	150800									3.52693
2008	150800									3.50953
2009	150800									3.58528
2010	150800									3.75709
2011	150800		6.5771		0.123683	0.004177	0.023	5.23004	2.49373	3.52103
2012	150800	-0.22931	6.70114		0.108449	0.0038926	0.031	5.2295	2.6118	3.43559
2013	150800	2.74252	6.7273		0.115168	0.004839	0.039	5.21058	2.31114	3.48316
2014	150800	3.0809	6.76557		0.119698	0.0031052	0.101	5.18515	2.16621	3.49826
2015	150800	3.03429	6.78833		0.123025	0.0030075	0.049	5.16307	1.66132	3.55757
2016	150800	2.69374	6.81934	-2.59984	0.122924	0.0036396	0.076	5.16479	1.57695	3.49785
2017	150800	2.62089		-2.67988	0.113216	0.0031276	0.084	5.15906		3.37559
2018	150800	2.43649	6.70089	-0.924949	0.105048	0.002574	0.061	5.15906	0.969442	3.42879
2019	150800	1.91248	6.77422	-1.72165	0.0947933	0.0020725	0.038	5.15906	0.730234	3.25881
2020	150800	1.65275	6.77308		0.0984899	0.0042984	0.015	5.15906	0.649084	3.36685
2021	150800						-0.008	5.15906
2022	150800						-0.031	5.15906
2000	150900									3.03703
2001	150900									3.29151
2002	150900									3.26009
2003	150900									3.21519
2004	150900									3.20506
2005	150900									3.25867
2006	150900									3.46404
2007	150900									3.28039
2008	150900									3.30931
2009	150900									3.38172
2010	150900									3.41436
2011	150900		6.53675		0.125549	0.0040786		5.66573	1.79181	3.37662
2012	150900	-0.473288	6.66079		0.128951	0.0024204		5.65948	1.8666	3.28542
2013	150900	2.53021	6.72599		0.122134	0.004071		5.64651	1.66149	3.19914
2014	150900	2.84872	6.77277		0.118501	0.0047679		5.62402	1.41536	3.28423
2015	150900	3.05748	6.81758		0.114106	0.0025352		5.61265	1.31483	3.33669
2016	150900	2.75031	6.84468		0.126516	0.0021658		5.61313	1.31245	3.25626
2017	150900	2.8593		-4.00003	0.121715	0.0023825		5.6058		3.15207
2018	150900	2.69352	6.63925		0.110851	0.002104		5.60212	0.948551	3.15541
2019	150900	2.16096	6.69456	-2.26622	0.0992251	0.0015967		5.59471	0.870193	2.99543
2020	150900	1.5823	6.71781		0.105933	0.0016598		5.5873	0.940834	2.96826
2021	150900							5.5799
2022	150900							5.57249
2000	152200									2.95482
2001	152200									2.90967
2002	152200									3.01433
2003	152200									3.50917
2004	152200									2.911
2005	152200									3.02787
2006	152200									3.00979
2007	152200									3.09945
2008	152200									3.22104
2009	152200									2.93996
2010	152200									3.05917
2011	152200									3.09347
2012	152200									3.16182
2013	152200									2.92648
2014	152200									3.30169
2015	152200									3.32022
2016	152200									3.14953
2017	152200									2.8493
2018	152200									2.81615
2019	152200									2.80739
2020	152200									2.62346
2000	152500									2.75623
2001	152500									2.84863
2002	152500									2.8616
2003	152500									3.08997
2004	152500									2.78072
2005	152500									2.8458
2006	152500									3.01101
2007	152500									2.96533
2008	152500									2.94614
2009	152500									2.95138
2010	152500									2.92228
2011	152500									2.89016
2012	152500									2.80493
2013	152500									2.69957
2014	152500									2.96099
2015	152500									2.97978
2016	152500									2.8526
2017	152500									2.81555
2018	152500									2.86493
2019	152500									2.62683
2020	152500									2.47359
2000	152900									3.71233
2001	152900									3.76593
2002	152900									3.71901
2003	152900									3.72944
2004	152900									3.70728
2005	152900									3.59326
2006	152900									3.7707
2007	152900									3.71477
2008	152900									3.744
2009	152900									3.82901
2010	152900									3.86429
2011	152900									3.63561
2012	152900									3.59054
2013	152900									3.85429
2014	152900									3.71162
2015	152900									3.8058
2016	152900									3.69827
2017	152900									3.56829
2018	152900									3.7072
2019	152900									3.50272
2020	152900									3.57926
2000	156400									3.48495
2001	156400									3.57451
2002	156400									3.45987
2003	156400									3.71049
2004	156400									3.53947
2005	156400									3.57959
2006	156400									3.73598
2007	156400									3.65971
2008	156400									3.75051
2009	156400									3.67709
2010	156400									3.50744
2011	156400									3.63704
2012	156400									3.6283
2013	156400									3.59662
2014	156400									3.71578
2015	156400									3.73045
2016	156400									3.58238
2017	156400									3.52228
2018	156400									3.30145
2019	156400									3.33739
2020	156400									3.31316
2000	210100									3.72358
2001	210100									3.84875
2002	210100									3.77742
2003	210100									4.00814
2004	210100									3.84506
2005	210100									3.84996
2006	210100									4.04607
2007	210100									3.97883
2008	210100									4.07952
2009	210100									3.95685
2010	210100									3.86768
2011	210100	1.97636	8.68537		0.150008	0.031806	0.06	6.58299	1.15979	4.03022
2012	210100	2.39814	8.79522		0.155899	0.0321644	0.054	6.5859	1.16481	3.92208
2013	210100	4.74474	8.87607		0.14935	0.0315371	0.084	6.58906	1.1786	3.95624
2014	210100	5.16799	8.86767	-3.29584	0.128444	0.0290526	0.185	6.59414	1.09554	4.15276
2015	210100	5.32471	8.89183	-1.42341	0.133062	0.0290068	0.1	6.59361	1.00505	4.08937
2016	210100	5.048	8.62091	-1.14904	0.13948	0.027124	0.124	6.59851	0.687644	3.88417
2017	210100	5.04769		-0.544446	0.133825	0.0189083	0.129	6.60259		3.86654
2018	210100	4.77716	8.7471	-1.22351	0.119329	0.0187609	0.1055	6.61473	0.650086	3.68071
2019	210100	4.89784	8.77493	-1.3082	0.113017	0.0189962	0.082	6.62804	0.54359	3.68275
2020	210100	4.23323	8.79057		0.112136	0.021015	0.0585	6.64136	0.525836	3.6897
2021	210100						0.035	6.65467
2022	210100						0.0115	6.66799
2000	210200									3.56479
2001	210200									3.70207
2002	210200									3.58504
2003	210200									3.80792
2004	210200									3.6972
2005	210200									3.69585
2006	210200									3.89025
2007	210200									3.85471
2008	210200									3.86544
2009	210200									3.87519
2010	210200									3.6516
2011	210200	2.18158	8.72431	-2.42463	0.131783	0.0451264	0.134	6.37758	1.25633	3.85795
2012	210200	2.35941	8.85407	-3.60652	0.153723	0.0440954	0.116	6.38063	1.2461	3.74197
2013	210200	4.68651	8.94256	-1.939	0.112783	0.0426904	0.129	6.38266	1.18606	3.70825
2014	210200	5.032	8.94319	-1.99058	0.106027	0.0434843	0.335	6.38738	1.0516	3.85473
2015	210200	5.03916	8.95308	-0.117665	0.120135	0.0200758	0.203	6.38614	0.852056	3.87403
2016	210200	4.93408	8.82618	-0.0822861	0.125639	0.023611	0.306	6.39024	0.814836	3.70872
2017	210200	4.95631		0.047589	0.11872	0.0132481	0.324	6.38856		3.64273
2018	210200	4.61623	8.94487	-0.93324	0.110585	0.0356091	0.11	6.38856	0.81351	3.46376
2019	210200	4.55405	8.85395	-1.87013	0.114076	0.027054	0.084	6.39526	0.748036	3.52985
2020	210200	3.83869	8.85794		0.119074	0.0229788	0.058	6.40196	0.749392	3.50278
2021	210200						0.032	6.40866
2022	210200						0.006	6.41536
2000	210300									3.65645
2001	210300									3.84628
2002	210300									3.70844
2003	210300									3.87734
2004	210300									3.7816
2005	210300									3.77172
2006	210300									3.96643
2007	210300									3.91402
2008	210300									3.95854
2009	210300									3.92912
2010	210300									3.67684
2011	210300	0.984589	7.78271		0.144259	0.0086402	0.072	5.86249	1.27173	3.90014
2012	210300	1.20233	7.79537		0.114237	0.0084571	0.063	5.85908	1.27803	3.82935
2013	210300	3.79293	7.87217	-5.85822	0.0947694	0.0078187	0.082	5.85736	1.26605	3.79366
2014	210300	4.29801	7.77733	-4.06331	0.0989233	0.0137895	0.198	5.85278	1.15066	3.89805
2015	210300	4.35579	7.75662	-1.93765	0.122322	0.0094242	0.099	5.84658	1.00468	3.93721
2016	210300	4.23869	7.28754	-0.659053	0.126786	0.0046306	0.18	5.84644	0.625262	3.73511
2017	210300	4.11495		-0.260048	0.127288	0.0056467	0.193	5.84064		3.67313
2018	210300	3.81079	7.46798	-1.8304	0.135202	0.0033526	0.176	5.83481	0.776086	3.54203
2019	210300	3.9359	7.46451	-1.82455	0.124111	0.0037791	0.159	5.82895	0.833626	3.58598
2020	210300	3.04855	7.46106		0.127659	0.003387	0.142	5.82308	0.765749	3.54885
2021	210300						0.125	5.81722
2022	210300						0.108	5.81135
2000	210400									3.49579
2001	210400									3.5405
2002	210400									3.57219
2003	210400									3.74184
2004	210400									3.57103
2005	210400									3.61477
2006	210400									3.72466
2007	210400									3.73813
2008	210400									3.811
2009	210400									3.70964
2010	210400									3.51645
2011	210400	-0.240415	7.01515		0.146039	0.0095857	0.035	5.39408	1.82309	3.6959
2012	210400	0.796867	7.11993		0.160589	0.0127287	0.029	5.39044	1.77721	3.6624
2013	210400	3.63238	7.20076		0.0778096	0.0117466	0.034	5.3845	1.76196	3.73074
2014	210400	3.98063	7.15194	-5.38312	0.0732962	0.012011	0.097	5.38174	1.41343	3.74617
2015	210400	3.94379	7.10371	-4.2793	0.104867	0.0089866	0.048	5.37417	1.13467	3.7852
2016	210400	3.71477	6.76281	-2.53742	0.105443	0.0024386	0.086	5.37064	1.17491	3.50749
2017	210400	3.68462		-1.01749	0.108901	0.0013789	0.115	5.35186		3.51079
2018	210400	3.21095	6.95542	-1.65823	0.0952222	0.0018453	0.042	5.34233	1.37256	3.33535
2019	210400	3.19615	6.7417	-1.75402	0.0967243	0.0014015	0.044	5.33272	1.12088	3.39712
2020	210400	2.19904	6.71901		0.107119	0.0023279	0.046	5.3231	1.02375	3.40947
2021	210400						0.048	5.31349
2022	210400						0.05	5.30387
2000	210500									3.4806
2001	210500									3.57343
2002	210500									3.53349
2003	210500									3.7319
2004	210500									3.5558
2005	210500									3.60821
2006	210500									3.7367
2007	210500									3.72029
2008	210500									3.78642
2009	210500									3.70417
2010	210500									3.54173
2011	210500	0.0890641	6.95137		0.12837	0.0154356	0.051	5.0389	1.9644	3.67793
2012	210500	0.544673	7.01424		0.138128	0.0135708	0.041	5.03174	1.78698	3.62758
2013	210500	3.44156	7.08478		0.138699	0.015806	0.045	5.02585	1.7	3.69
2014	210500	3.80776	7.06582	-4.33205	0.114419	0.0162788	0.159	5.02388	1.37792	3.74404
2015	210500	3.90664	7.06021	-1.23719	0.146102	0.0092781	0.095	5.01867	1.20135	3.76716
2016	210500	3.51008	6.64211	-1.46193	0.137453	0.004301	0.148	5.01064	0.911111	3.52762
2017	210500	3.28523		-2.51904	0.14026	0.0036376	0.167	4.99721		3.49645
2018	210500	2.6885	6.71306		0.106828	0.0017826	0.137	4.98361	0.938093	3.26533
2019	210500	2.69998	6.66057		0.106587	0.0013603	0.143	4.97673	1.04782	3.34256
2020	210500	1.68163	6.69703		0.106883	0.0008436	0.149	4.96986	1.02671	3.34063
2021	210500						0.155	4.96299
2022	210500						0.161	4.95611
2000	210600									3.48485
2001	210600									3.60321
2002	210600									3.50707
2003	210600									3.71004
2004	210600									3.53715
2005	210600									3.59664
2006	210600									3.73181
2007	210600									3.67218
2008	210600									3.75936
2009	210600									3.68996
2010	210600									3.48963
2011	210600	0.716168	6.78972		0.144605	0.0076966	0.031	5.48521	1.46946	3.66345
2012	210600	1.3243	6.92301		0.172964	0.007119	0.027	5.48272	1.38611	3.62
2013	210600	3.4427	7.00968		0.122532	0.0096265	0.037	5.47939	1.32805	3.62012
2014	210600	3.60691	6.93011	-5.47897	0.129522	0.0081962	0.074	5.47855	1.09748	3.69029
2015	210600	3.65176	6.89254	-3.52976	0.132062	0.0068568	0.037	5.4729	0.947429	3.73984
2016	210600	3.379	6.62172	-2.00653	0.161727	0.0059255	0.034	5.47227	0.589238	3.52341
2017	210600	3.43725		-1.29367	0.144957	0.0046245	0.035	5.45959		3.46203
2018	210600	3.02183	6.70532	-1.58838	0.130405	0.0044573	0.026	5.45532	0.579337	3.23346
2019	210600	2.70274	6.64379	-2.27727	0.131894	0.0017345	0.031	5.45104	0.445712	3.33104
2020	210600	1.76546	6.65801		0.14491	0.0014177	0.036	5.44676	0.433447	3.27228
2021	210600						0.041	5.44247
2022	210600						0.046	5.43819
2000	210700									3.65292
2001	210700									3.80572
2002	210700									3.66076
2003	210700									3.93555
2004	210700									3.78122
2005	210700									3.72946
2006	210700									3.94715
2007	210700									3.89602
2008	210700									3.95095
2009	210700									3.90481
2010	210700									3.76617
2011	210700	-0.0650866	7.01834		0.144078	0.0084816	0.039	5.73107	1.42202	3.88038
2012	210700	1.14488	7.12505		0.164497	0.0119626	0.034	5.72978	1.41282	3.84559
2013	210700	3.63643	7.2041		0.111407	0.0114432	0.032	5.72326	1.35113	3.76739
2014	210700	3.93579	7.21818	-5.02913	0.106151	0.0112719	0.074	5.72129	1.19526	3.97345
2015	210700	3.87029	7.19092	-4.10733	0.141159	0.0042123	0.046	5.71228	1.03929	3.89819
2016	210700	3.73565	6.94004	-2.6659	0.135159	0.0042484	0.054	5.71043	0.74526	3.77121
2017	210700	3.73819		-1.8503	0.131492	0.0100597	0.066	5.69036		3.73703
2018	210700	3.29948	7.08373	-1.37287	0.120534	0.0052926	0.063	5.68698	0.70018	3.66815
2019	210700	3.41795	6.97821		0.0913419	0.013681	0.041	5.68017	0.468829	3.63251
2020	210700	2.51827	6.97728		0.121067	0.0031498	0.019	5.67337	0.452072	3.614
2021	210700						-0.003	5.66657
2022	210700						-0.025	5.65976
2000	210800									3.64077
2001	210800									3.80389
2002	210800									3.66421
2003	210800									3.8522
2004	210800									3.76385
2005	210800									3.70572
2006	210800									3.92192
2007	210800									3.8428
2008	210800									3.85114
2009	210800									3.89777
2010	210800									3.60632
2011	210800	0.10399	7.11041		0.138293	0.0163587	0.038	5.46171	1.46447	3.7897
2012	210800	0.6513	7.23069		0.158693	0.015875	0.026	5.46001	1.3718	3.71003
2013	210800	3.39055	7.32193		0.120339	0.0152959	0.033	5.44889	1.31668	3.6733
2014	210800	3.65566	7.34348	-4.75746	0.0937951	0.0048695	0.115	5.45233	1.17958	3.70811
2015	210800	3.74248	7.32235	-5.45082	0.118564	0.004936	0.059	5.44941	1.07663	3.82909
2016	210800	3.38309	7.05293	-1.66685	0.109751	0.0018733	0.15	5.45104	0.821479	3.67137
2017	210800	3.36597		-2.5023	0.109711	0.0022462	0.183	5.44674		3.63697
2018	210800	3.03942	7.20543	-1.981	0.11588	0.0018444	0.19	5.44242	0.924583	3.52326
2019	210800	3.23486	7.19143	-2.44669	0.104632	0.0042992	0.17	5.44242	0.971668	3.56112
2020	210800	1.95794	7.18917		0.106464	0.0028619	0.15	5.44242	0.921212	3.58218
2021	210800						0.13	5.44242
2022	210800						0.11	5.44242
2000	210900									3.57769
2001	210900									3.66687
2002	210900									3.58439
2003	210900									3.8661
2004	210900									3.65613
2005	210900									3.62027
2006	210900									3.78641
2007	210900									3.72407
2008	210900									3.81137
2009	210900									3.74882
2010	210900									3.67124
2011	210900	0.713487	6.17433		0.118945	0.0068526	0.048	5.25802	1.36183	3.78257
2012	210900	0.710751	6.32787		0.142694	0.0082304	0.044	5.25541	1.43108	3.73101
2013	210900	3.41183	6.42182		0.114076	0.0073862	0.052	5.2528	1.44872	3.66432
2014	210900	3.5028	6.40714	-4.55965	0.115287	0.0024716	0.112	5.25227	1.25534	3.85914
2015	210900	3.53463	6.26442		0.164595	0.0030532	0.058	5.24423	0.97276	3.82144
2016	210900	3.30841	6.01082	-2.5337	0.168603	0.0022294	0.077	5.24175	0.552348	3.6614
2017	210900	2.95477		-2.40323	0.136941	0.0019254	0.099	5.22575		3.67092
2018	210900	2.68027	6.1003		0.144136	0.0012621	0.056	5.22036	0.540255	3.53686
2019	210900	2.98693	6.19032		0.127906	0.0015126	0.027	5.21494	0.513054	3.50909
2020	210900	1.83847	6.22456		0.133119	0.0023478	-0.002	5.20952	0.499903	3.52891
2021	210900						-0.031	5.2041
2022	210900						-0.06	5.19868
2000	211000									3.72213
2001	211000									3.88987
2002	211000									3.75082
2003	211000									3.96801
2004	211000									3.84566
2005	211000									3.87821
2006	211000									4.02118
2007	211000									3.99932
2008	211000									4.06061
2009	211000									3.99709
2010	211000									3.84439
2011	211000	-0.0592557	6.78972		0.134249	0.0150273	0.04	5.2062	2.07049	4.01809
2012	211000	0.560396	6.90824		0.159331	0.0147385	0.044	5.19462	2.07148	3.92883
2013	211000	3.28328	6.98471		0.13878	0.0126129	0.044	5.19296	2.04351	3.94893
2014	211000	3.49825	6.92227	-2.99518	0.103056	0.0132148	0.096	5.1924	1.64272	4.09578
2015	211000	3.6334	6.93594	-1.21938	0.126757	0.0061417	0.056	5.18716	1.46721	4.05905
2016	211000	3.37695	6.48338	-0.425212	0.131249	0.0042395	0.064	5.18739	0.815177	3.84199
2017	211000	3.10096		-0.112879	0.12743	0.0033319	0.07	5.17615		3.78256
2018	211000	2.57293	6.76818	-1.0116	0.107002	0.0035265	0.047	5.16479	1.24828	3.63638
2019	211000	2.6697	6.72263	-1.69905	0.100818	0.0031293	0.024	5.15906	1.1027	3.65773
2020	211000	1.62408	6.73102		0.11428	0.0045243	0.001	5.15332	1.00809	3.66404
2021	211000						-0.022	5.14759
2022	211000						-0.045	5.14186
2000	211100									3.6437
2001	211100									3.77461
2002	211100									3.62279
2003	211100									3.8745
2004	211100									3.75474
2005	211100									3.70404
2006	211100									3.93793
2007	211100									3.91694
2008	211100									3.97873
2009	211100									3.93081
2010	211100									3.75049
2011	211100	0.449242	7.02101		0.106118	0.009729	0.031	4.87672	2.89371	3.8977
2012	211100	0.721432	7.12686		0.158788	0.0101659	0.043	4.85826	2.87973	3.82273
2013	211100	3.29462	7.20864		0.0978695	0.0109322	0.055	4.85981	2.80224	3.8135
2014	211100	3.62933	7.17316	-3.76198	0.0795386	0.0097474	0.067	4.86136	1.643	3.99199
2015	211100	3.80994	7.13612	-2.56025	0.110556	0.0068865	0.042	4.86399	1.44972	3.93147
2016	211100	3.49352	6.91486	-1.8718	0.0981169	0.0068583	0.079	4.86753	1.07257	3.75483
2017	211100	3.33952		-4.86754	0.102205	0.004953	0.038	4.86753		3.76403
2018	211100	2.78603	7.1038		0.0966132	0.0031765	0.026	4.86753	1.22373	3.65488
2019	211100	3.09675	7.1554	-4.86754	0.0918672	0.0024571	0.034	4.86753	1.39309	3.64677
2020	211100	1.90975	7.17319		0.0873906	0.0081082	0.042	4.86753	1.47926	3.6331
2021	211100						0.05	4.86753
2022	211100						0.058	4.86753
2000	211200									3.59864
2001	211200									3.66543
2002	211200									3.66631
2003	211200									3.8628
2004	211200									3.67313
2005	211200									3.70923
2006	211200									3.85725
2007	211200									3.8409
2008	211200									3.94229
2009	211200									3.82374
2010	211200									3.69044
2011	211200	0.34427	6.7729		0.14804	0.0186645	0.027	5.71998	1.90728	3.86478
2012	211200	-0.0390021	6.88277		0.169532	0.0185091	0.018	5.71109	1.82523	3.78565
2013	211200	3.28441	6.93855		0.131255	0.0156428	0.021	5.7101	1.71817	3.84817
2014	211200	3.44314	6.76537	-5.71043	0.127623	0.0136162	0.035	5.71043	1.21121	3.95923
2015	211200	3.5725	6.60787	-2.48893	0.142642	0.0050457	0.033	5.70505	0.784357	3.96396
2016	211200	3.24626	6.3768	-3.06473	0.152377	0.0041122	0.046	5.70378	0.743654	3.72107
2017	211200	3.09129		-1.41707	0.162857	0.0041873	0.047	5.68358		3.73524
2018	211200	2.75235	6.42425	-3.11522	0.128171	0.0036952	0.036	5.67675	0.705114	3.52444
2019	211200	2.52452	6.46147	-1.6809	0.134491	0.0039157	0.046	5.66643	0.5845	3.54433
2020	211200	1.67602	6.49678		0.138768	0.0038962	0.056	5.6561	0.554978	3.58221
2021	211200						0.066	5.64577
2022	211200						0.076	5.63544
2000	211300									3.40451
2001	211300									3.54151
2002	211300									3.3902
2003	211300									3.75225
2004	211300									3.49895
2005	211300									3.53872
2006	211300									3.64908
2007	211300									3.67519
2008	211300									3.66964
2009	211300									3.59062
2010	211300									3.58953
2011	211300	-0.0650866	6.70076		0.142079	0.0104284	0.028	5.83188	1.84618	3.66718
2012	211300	0.79069	6.82506		0.170471	0.0098409	0.026	5.83071	1.75248	3.59391
2013	211300	3.2192	6.91061		0.143063	0.0072327	0.029	5.82747	1.75749	3.53931
2014	211300	3.20775	6.90126		0.137662	0.0076067	0.089	5.83071	1.18844	3.73846
2015	211300	3.32966	6.75079		0.159841	0.0026507	0.048	5.83159	0.693063	3.61555
2016	211300	3.22628	6.57442	-3.75244	0.152652	0.0015634	0.084	5.83188	0.486712	3.50376
2017	211300	3.015		-2.88156	0.160019	0.0016198	0.108	5.81711		3.53613
2018	211300	2.50166	6.72315	-3.33221	0.149832	0.0015315	0.107	5.81711	0.563406	3.39258
2019	211300	2.34942	6.73697	-2.31762	0.15053	0.0013392	0.105	5.81413	0.619238	3.31936
2020	211300	1.73989	6.77537		0.152784	0.0012574	0.103	5.81115	0.580813	3.40176
2021	211300						0.101	5.80817
2022	211300						0.099	5.80519
2000	211400									3.5267
2001	211400									3.65518
2002	211400									3.52909
2003	211400									3.90549
2004	211400									3.71733
2005	211400									3.64498
2006	211400									3.8454
2007	211400									3.82344
2008	211400									3.83453
2009	211400									3.78502
2010	211400									3.66154
2011	211400	0.348145	6.47707		0.119687	0.0114834	0.037	5.63942	1.23077	3.76015
2012	211400	0.636953	6.57832		0.172703	0.0123205	0.032	5.63479	1.22231	3.69471
2013	211400	3.37576	6.653		0.153064	0.0131766	0.037	5.63443	1.17279	3.68991
2014	211400	3.59937	6.5814	-5.63586	0.151732	0.0137395	0.073	5.63729	1.04162	3.86936
2015	211400	3.59877	6.57948	-3.15128	0.170784	0.0038971	0.039	5.63515	0.927203	3.71179
2016	211400	3.3638	6.47289	-3.43757	0.162787	0.001409	0.0455	5.63479	0.718776	3.64012
2017	211400	3.41633		-2.10485	0.161423	0.0014366	0.052	5.62402		3.57984
2018	211400	2.78906	6.70047	-3.67811	0.127761	0.0052089	0.028	5.6204	0.994356	3.46878
2019	211400	3.01688	6.69332	-5.6204	0.141634	0.0014031	0.026	5.6204	0.812717	3.45059
2020	211400	1.81739	6.64639		0.144475	0.0005683	0.024	5.6204	0.704716	3.49982
2021	211400						0.022	5.6204
2022	211400						0.02	5.6204
2000	220100									3.56573
2001	220100									3.65291
2002	220100									3.67889
2003	220100									3.8435
2004	220100									3.59742
2005	220100									3.64983
2006	220100									3.81258
2007	220100									3.85995
2008	220100									3.91423
2009	220100									3.69311
2010	220100									3.76101
2011	220100	1.82631	8.29482		0.139111	0.0085029	0.06	6.63568	1.29182	4.00327
2012	220100	1.96715	8.40215		0.185068	0.0078909	0.038	6.62923	1.24047	3.94106
2013	220100	4.71416	8.51783		0.152015	0.0124533	0.051	6.62367	1.32123	4.02368
2014	220100	5.07859	8.58343		0.126658	0.0103704	0.113	6.62619	1.28089	4.05877
2015	220100	5.10987	8.61795	-5.23935	0.139439	0.0117503	0.062	6.62517	1.14694	4.10129
2016	220100	4.9286	8.69725	-2.88772	0.139654	0.0123813	0.073	6.62407	1.09292	3.75842
2017	220100	4.97213			0.136689	0.0155499	0.077	6.61874		3.85058
2018	220100	4.61412	8.87846		0.142305	0.0136126	0.068	6.62141	1.04461	3.50516
2019	220100	4.58141	8.68338		0.150227	0.0125992	0.073	6.62539	0.815393	3.57686
2020	220100	3.97661	8.80057		0.140474	0.0171097	0.078	6.62938	0.824241	3.71116
2021	220100						0.083	6.63337
2022	220100						0.088	6.63735
2000	220200									3.44465
2001	220200									3.5039
2002	220200									3.59557
2003	220200									3.69356
2004	220200									3.43661
2005	220200									3.53457
2006	220200									3.61412
2007	220200									3.65569
2008	220200									3.70232
2009	220200									3.59461
2010	220200									3.5792
2011	220200						0.079			3.74637
2012	220200						0.054			3.68357
2013	220200						0.064			3.78092
2014	220200						0.146			3.78849
2015	220200						0.089			3.84676
2016	220200						0.159			3.54163
2017	220200						0.216			3.66623
2018	220200						0.128			3.28383
2019	220200						0.12			3.37147
2020	220200						0.112			3.44029
2021	220200						0.104
2022	220200						0.096
2000	220300									3.6201
2001	220300									3.64879
2002	220300									3.67539
2003	220300									3.89028
2004	220300									3.59454
2005	220300									3.6841
2006	220300									3.82315
2007	220300									3.84024
2008	220300									3.93093
2009	220300									3.75416
2010	220300									3.6634
2011	220300	-0.0650866	6.89223		0.172821	0.0035382	0.032	5.83218	1.57317	3.91146
2012	220300	0.550992	7.02358		0.202409	0.0032029	0.025	5.818	1.57922	3.81247
2013	220300	3.41516	7.09866		0.190685	0.0039904	0.033	5.79423	1.58994	3.92244
2014	220300	3.58929	7.09864	-5.79393	0.175184	0.0048899	0.084	5.79332	1.55713	4.03139
2015	220300	3.68922	7.11741	-4.18132	0.180308	0.0026227	0.032	5.78815	1.40123	4.03744
2016	220300	3.37779	7.0849	-5.78383	0.164477	0.001531	0.044	5.78074	1.10597	3.77063
2017	220300	3.37417		-1.56986	0.136427	0.0022896	0.053	5.76832		3.76437
2018	220300	2.89068	6.85047	-1.79803	0.128154	0.0017959	0.042	5.76519	0.552825	3.54855
2019	220300	2.50927	6.6796	-1.47473	0.113763	0.0010726	0.033	5.76205	0.417285	3.5403
2020	220300	1.58398	6.2672		0.112919	0.0009961	0.024	5.75891	0.427291	3.61188
2021	220300						0.015	5.75577
2022	220300						0.006	5.75263
2000	220400									3.60748
2001	220400									3.62485
2002	220400									3.67516
2003	220400									3.82072
2004	220400									3.6255
2005	220400									3.66303
2006	220400									3.79861
2007	220400									3.84354
2008	220400									3.87906
2009	220400									3.78099
2010	220400									3.62499
2011	220400	-1.85685	6.21559		0.166064	0.0059978	0.007	4.80811	1.82239	3.83226
2012	220400	-1.14904	6.40544		0.198796	0.0055727	0.008	4.80402	1.83479	3.79337
2013	220400	2.39889	6.55151		0.172489	0.0055788	0.013	4.8032	1.8172	3.86692
2014	220400	2.5188	6.53714		0.151636	0.0077054	0.038	4.80238	1.77121	3.87843
2015	220400	2.63317	6.58843	-4.79827	0.157427	0.0070966	0.02	4.79414	1.67973	3.92585
2016	220400	2.22092	6.6402	-3.4012	0.164713	0.0031631	0.016	4.78749	1.62981	3.66924
2017	220400	2.73437		-0.0255333	0.143935	0.0030235	0.025	4.77068		3.68625
2018	220400	1.36553	6.4323	-0.339868	0.139663	0.0028013	0.022	4.76217	1.06942	3.43589
2019	220400	1.56289	6.01616	-0.542666	0.130189	0.0019917	0.026	4.76217	0.483081	3.50413
2020	220400	0.850805	6.06379		0.123723	0.0014271	0.03	4.76217	0.467209	3.55634
2021	220400						0.034	4.76217
2022	220400						0.038	4.76217
2000	220500									3.50177
2001	220500									3.48586
2002	220500									3.54928
2003	220500									3.73651
2004	220500									3.54163
2005	220500									3.56907
2006	220500									3.72196
2007	220500									3.70993
2008	220500									3.76842
2009	220500									3.70038
2010	220500									3.54576
2011	220500	-0.0391112	6.65959		0.138686	0.0174094	0.044	5.42054	1.39122	3.6782
2012	220500	-0.222461	6.7812		0.177976	0.0232538	0.049	5.41432	1.4278	3.67939
2013	220500	3.398	6.9112		0.144998	0.0364366	0.055	5.40403	1.48792	3.71795
2014	220500	3.46299	6.91622	-5.40358	0.140135	0.0233149	0.109	5.40358	1.38287	3.75143
2015	220500	3.61107	6.90897	-4.30249	0.151134	0.0204159	0.075	5.39861	1.29044	3.82681
2016	220500	3.1784	6.85392	-2.17929	0.139728	0.0257742	0.048	5.39363	1.09933	3.5693
2017	220500	3.10575			0.136874	0.0235037	0.058	5.3799		3.59928
2018	220500	2.53435	6.72058	-0.716458	0.12231	0.0162524	0.046	5.37528	0.734357	3.28605
2019	220500	2.16411	6.58755	-1.84428	0.117456	0.0114794	0.056	5.37064	0.541015	3.34605
2020	220500	1.28351	6.61874		0.134778	0.0096356	0.066	5.366	0.571429	3.3521
2021	220500						0.076	5.36136
2022	220500						0.086	5.35672
2000	220600									3.29874
2001	220600									3.24119
2002	220600									3.39425
2003	220600									3.55729
2004	220600									3.32932
2005	220600									3.39763
2006	220600									3.49771
2007	220600									3.48641
2008	220600									3.49293
2009	220600									3.50322
2010	220600									3.33735
2011	220600	0.222595	6.27558		0.116343	0.003846	0.012	4.85593	1.91595	3.43956
2012	220600	0.101254	6.46618		0.172752	0.0049617	0.011	4.85125	1.93031	3.43511
2013	220600	3.02263	6.5127		0.163738	0.008849	0.016	4.84497	1.87126	3.43541
2014	220600	3.13811	6.51514		0.149363	0.0105493	0.036	4.83866	1.84337	3.55039
2015	220600	3.07307	6.50511	-4.83485	0.131559	0.0050816	0.016	4.83127	1.66991	3.60941
2016	220600	2.57914	6.54625	-2.86627	0.124711	0.0064175	0.024	4.80402	1.46514	3.42253
2017	220600	2.51526		-1.23214	0.115806	0.0041645	0.025	4.78749		3.41734
2018	220600	1.5496	6.49483	-0.0969923	0.102036	0.0026872	0.014	4.77068	0.962655	3.05308
2019	220600	1.44611	6.23245	-1.0486	0.106148	0.002394	0.014	4.76217	0.451235	3.0903
2020	220600	0.860096	6.23245		0.109816	0.0022305	0.014	4.75366	0.417247	3.07764
2021	220600						0.014	4.74515
2022	220600						0.014	4.73664
2000	220700									3.47257
2001	220700									3.44796
2002	220700									3.55146
2003	220700									3.77066
2004	220700									3.44176
2005	220700									3.49488
2006	220700									3.64467
2007	220700									3.68437
2008	220700									3.75519
2009	220700									3.47856
2010	220700									3.56154
2011	220700	0.10399	7.21595		0.162494	0.0014983	0.021	5.6771	1.45667	3.76607
2012	220700	0.550992	7.38114		0.204299	0.0019476	0.019	5.66919	1.36891	3.70886
2013	220700	3.12435	7.40882		0.172201	0.0017663	0.026	5.64545	1.30442	3.76106
2014	220700	3.4268	7.37544		0.16829	0.0014477	0.054	5.62942	1.22691	3.88762
2015	220700	3.50189	7.4008		0.177799	0.0011475	0.03	5.62787	1.14408	3.89916
2016	220700	2.89265	7.40955	-4.24133	0.157247	0.0019262	0.018	5.62762	1.00191	3.62538
2017	220700	2.84936		-1.48088	0.134452	0.0009595	0.026	5.61677		3.59037
2018	220700	2.45548	7.22519	-0.733969	0.132	0.0007345	0.013	5.61677	0.484394	3.39297
2019	220700	2.65421	6.59305	-1.23474	0.135888	0.0022879	0.017	5.61677	0.36266	3.41736
2020	220700	1.19326	6.62406		0.122058	0.0013524	0.021	5.61677	0.349409	3.42585
2021	220700						0.025	5.61677
2022	220700						0.029	5.61677
2000	220800									3.39106
2001	220800									3.33386
2002	220800									3.48015
2003	220800									3.77702
2004	220800									3.35847
2005	220800									3.40518
2006	220800									3.55471
2007	220800									3.58318
2008	220800									3.70224
2009	220800									3.38412
2010	220800									3.5099
2011	220800	-0.758234	6.3182		0.155232	0.0046659	0.013	5.31074	1.47445	3.61569
2012	220800	-0.243151	6.42244		0.205667	0.0042976	0.011	5.29832	1.36058	3.64351
2013	220800	2.72292	6.54009		0.16474	0.0045547	0.014	5.29381	1.3184	3.51934
2014	220800	2.65978	6.53114		0.145611	0.0046294	0.027	5.28726	1.26209	3.7447
2015	220800	2.97301	6.55063	-2.98168	0.142264	0.0046505	0.015	5.28153	1.21155	3.79141
2016	220800	2.61696	6.55128	-3.48124	0.134645	0.0042208	0.018	5.26269	1.12258	3.57711
2017	220800	2.80128		-0.850776	0.11929	0.0030856	0.025	5.25227		3.34676
2018	220800	1.97864	6.40771	-0.546544	0.105006	0.0047036	0.016	5.24702	0.690277	3.23512
2019	220800	1.96414	6.19848	-0.81093	0.114593	0.003913	0.017	5.24175	0.28013	3.19998
2020	220800	1.19657	6.23441		0.115713	0.002877	0.018	5.23647	0.294267	3.13715
2021	220800						0.019	5.23119
2022	220800						0.02	5.22592
2000	222400									3.18022
2001	222400									3.16668
2002	222400									3.31822
2003	222400									3.44119
2004	222400									3.19112
2005	222400									3.28414
2006	222400									3.32977
2007	222400									3.30591
2008	222400									3.38356
2009	222400									3.34441
2010	222400									3.21298
2011	222400									3.33462
2012	222400									3.33827
2013	222400									3.34738
2014	222400									3.48626
2015	222400									3.45244
2016	222400									3.24596
2017	222400									3.2651
2018	222400									3.02821
2019	222400									3.07169
2020	222400									3.01025
2000	230100									3.42885
2001	230100									3.51487
2002	230100									3.55783
2003	230100									3.68804
2004	230100									3.4667
2005	230100									3.48731
2006	230100									3.63422
2007	230100									3.60347
2008	230100									3.72051
2009	230100									3.52656
2010	230100									3.64253
2011	230100	1.81701	8.35284		0.15235	0.0206506	0.054	6.90103	0.766937	3.85612
2012	230100	1.96294	8.42293		0.184271	0.0198743	0.046	6.90123	0.681681	3.76276
2013	230100	4.82348	8.5206		0.157194	0.016788	0.053	6.90294	0.649234	3.93177
2014	230100	5.18911	8.58299	-5.51272	0.15068	0.0135494	0.155	6.89497	0.609005	3.95006
2015	230100	5.15217	8.65717	-4.68452	0.1511	0.0110148	0.061	6.86836	0.57922	3.90063
2016	230100	5.01185	8.71631	-2.10684	0.139422	0.0087132	0.09	6.86901	0.539677	3.67728
2017	230100	5.21325		-2.37725	0.130192	0.0091213	0.109	6.86171		3.75878
2018	230100	4.80763	8.74838	-1.62317	0.122654	0.0124487	0.128	6.85856	0.413416	3.44138
2019	230100	4.76554	8.56579	-1.92304	0.108444	0.0141949	0.147	6.85751	0.317376	3.48026
2020	230100	4.06776	8.55333		0.10108	0.0109211	0.166	6.85646	0.334141	3.5618
2021	230100						0.185	6.85541
2022	230100						0.204	6.85436
2000	230200									3.04596
2001	230200									3.04085
2002	230200									3.10557
2003	230200									3.42647
2004	230200									3.06552
2005	230200									3.08315
2006	230200									3.10378
2007	230200									3.09731
2008	230200									3.32662
2009	230200									2.92096
2010	230200									3.14527
2011	230200	0.63098	6.97149		0.285201	0.0156708	0.017	6.34106	1.16342	3.20533
2012	230200	0.108634	7.06994		0.203622	0.0039408	0.019	6.32633	0.971644	3.31497
2013	230200	3.65898	7.11509		0.175713	0.008971	0.025	6.32257	0.904785	3.23197
2014	230200	3.86122	7.09783	-5.626	0.157413	0.0041166	0.037	6.31572	0.758094	3.40767
2015	230200	3.86794	7.14703	-1.93027	0.158892	0.0056516	0.053	6.30881	0.692393	3.47428
2016	230200	3.52483	7.1894	-2.01399	0.0986943	0.0006772	0.0545	6.29895	0.665157	3.29296
2017	230200	3.74417		-2.28238	0.141906	0.002024	0.056	6.2804		3.35842
2018	230200	3.44235	7.20054	-1.6132	0.122061	0.0023668	0.0575	6.27288	0.509486	3.13665
2019	230200	3.39027	7.02909	-2.2988	0.124105	0.0027233	0.059	6.2672	0.448604	3.1046
2020	230200	2.45392	7.09008		0.112231	0.0032315	0.0605	6.26152	0.489199	3.1188
2021	230200						0.062	6.25585
2022	230200						0.0635	6.25017
2000	230300									3.09735
2001	230300									3.19381
2002	230300									3.15344
2003	230300									3.37314
2004	230300									3.17527
2005	230300									3.17559
2006	230300									3.14099
2007	230300									3.16561
2008	230300									3.42654
2009	230300									3.13594
2010	230300									3.26459
2011	230300	-0.0534586	6.23015		0.238186	0.0076205	0.025	5.24122	1.32879	3.39121
2012	230300	-0.0447002	6.36705		0.291798	0.0130784	0.024	5.22521	1.33214	3.36395
2013	230300	3.16784	6.34724		0.195242	0.004943	0.031	5.22897	1.19325	3.31358
2014	230300	2.9589	6.24612	-5.21276	0.180227	0.0061421	0.05	5.21276	0.829384	3.52186
2015	230300	3.2427	6.24356		0.20089	0.0068893	0.023	5.20236	0.690242	3.41426
2016	230300	2.70294	6.25071	-3.8122	0.123647	0.0029909	0.022	5.1985	0.605539	3.24472
2017	230300	3.21503			0.0992886	0.0036218	0.028	5.16479		3.44278
2018	230300	2.04104	6.2826		0.0992837	0.0029357	0.034	5.15329	0.594081	3.23986
2019	230300	2.34549	6.31355	-3.06222	0.104395	0.0031301	0.04	5.1299	0.544895	3.20179
2020	230300	1.53693	6.34914		0.082587	0.0072121	0.046	5.10651	0.593718	3.15
2021	230300						0.052	5.08311
2022	230300						0.058	5.05972
2000	230400									3.18726
2001	230400									3.17207
2002	230400									3.14444
2003	230400									3.42978
2004	230400									3.1088
2005	230400									3.04529
2006	230400									3.06997
2007	230400									3.05956
2008	230400									3.44751
2009	230400									3.13713
2010	230400									3.21502
2011	230400	-0.470552	5.74639		0.158773	0.0077678	0.021	4.68951	1.97886	3.28231
2012	230400	-0.243151	5.8812		0.183338	0.0053004	0.018	4.68675	1.97596	3.28441
2013	230400	3.04986	5.76837		0.169884	0.0121024	0.02	4.68028	1.72822	3.28356
2014	230400	3.29024	5.55861		0.157443	0.0067791	0.039	4.67283	0.956124	3.612
2015	230400	3.05064	5.58189	-3.97321	0.141615	0.0042155	0.026	4.65975	0.855425	3.45325
2016	230400	2.64877	5.57634	-2.08901	0.126149	0.0032522	0.049	4.64439	0.835242	3.29866
2017	230400	3.04648		-2.67906	0.121006	0.0021826	0.072	4.61512		3.3429
2018	230400	1.70699	5.66842		0.127158	0.0030919	0.0635	4.60517	0.868857	3.12645
2019	230400	1.77146	5.81711		0.100412	0.0034466	0.055	4.58497	0.700669	2.99824
2020	230400	1.48755	5.82895		0.096414	0.0020062	0.0465	4.56477	0.72276	2.98529
2021	230400						0.038	4.54456
2022	230400						0.0295	4.52436
2000	230500									3.12824
2001	230500									3.18888
2002	230500									3.14072
2003	230500									3.41107
2004	230500									3.1613
2005	230500									3.13473
2006	230500									3.07309
2007	230500									3.14679
2008	230500									3.49427
2009	230500									3.19528
2010	230500									3.29123
2011	230500	-0.461818	6.22042		0.168189	0.0066036	0.029	5.0186	2.12277	3.39251
2012	230500	-0.0619917	6.33759		0.0103766	0.0054373	0.021	5.0133	2.10327	3.38823
2013	230500	2.85977	6.31916		0.171674	0.0058285	0.027	5.0093	1.85204	3.31643
2014	230500	2.77173	6.07001		0.174273	0.0058124	0.058	5.00395	0.7293	3.62656
2015	230500	2.7308	6.07151	-3.26989	0.152918	0.0031831	0.033	4.99335	0.583696	3.50676
2016	230500	2.56768	6.08084	-3.37417	0.139131	0.0009589	0.065	4.97673	0.52999	3.28451
2017	230500	3.12459		-4.2697	0.0989663	0.0006658	0.059	4.54329		3.42802
2018	230500	2.31131	6.22853	-1.14916	0.101488	0.0016872	0.053	4.94876	0.49927	3.21425
2019	230500	2.35125	6.16542	-2.75154	0.0898971	0.0015694	0.058	4.94876	0.45641	3.1449
2020	230500	1.37738	6.20254		0.0941315	0.0013791	0.063	4.94876	0.641633	3.12445
2021	230500						0.068	4.94876
2022	230500						0.073	4.94876
2000	230600									3.31239
2001	230600									3.29288
2002	230600									3.36669
2003	230600									3.62271
2004	230600									3.2749
2005	230600									3.29624
2006	230600									3.46148
2007	230600									3.44434
2008	230600									3.55228
2009	230600									3.2385
2010	230600									3.45793
2011	230600	0.800834	8.22725		0.161555	0.0079717	0.037	5.64049	5.71379	3.60405
2012	230600	1.33154	8.29432		0.202364	0.0109525	0.036	5.64049	5.29666	3.60686
2013	230600	3.96011	8.33843		0.197264	0.0138056	0.038	5.64403	4.82725	3.60597
2014	230600	4.24107	8.31324		0.199596	0.0046438	0.066	5.6204	3.82237	3.64818
2015	230600	4.22337	8.00084	-4.2156	0.191803	0.0025677	0.036	5.61852	2.26932	3.74339
2016	230600	4.0186	7.86711	-3.40489	0.163835	0.0046044	0.0555	5.6204	1.5253	3.53925
2017	230600	3.92178		-5.61313	0.149175	0.0016871	0.075	5.60947		3.53609
2018	230600	3.40748	7.93779	-2.17549	0.148049	0.0023696	0.057	5.60947	1.38618	3.29671
2019	230600	3.83783	7.85088	-3.30322	0.14174	0.0106933	0.06	5.6058	1.35549	3.30552
2020	230600	2.67622	7.7411		0.133968	0.0039653	0.063	5.60213	1.09466	3.341
2021	230600						0.066	5.59846
2022	230600						0.069	5.59479
2000	230700									3.06824
2001	230700									3.07821
2002	230700									3.07555
2003	230700									3.36688
2004	230700									3.05795
2005	230700									2.94008
2006	230700									3.0486
2007	230700									2.99585
2008	230700									3.30661
2009	230700									3.02237
2010	230700									3.09893
2011	230700	-1.85685	5.4367		0.111341	0.0115623	0.01	4.83866	1.24318	3.20727
2012	230700	0.34927	5.56081		0.124647	0.004646	0.01	4.82991	1.09241	3.12548
2013	230700	2.98222	5.65071		0.104652	0.0054775	0.013	4.81381	1.0068	3.22279
2014	230700	3.00256	5.54528		0.0861411	0.0040632	0.029	4.80402	0.672779	3.39723
2015	230700	2.87442	5.51422		0.0639742	0.0028068	0.016	4.79736	0.486198	3.32929
2016	230700	2.57519	5.52632		0.0578987	0.0020712	0.029	4.77068	0.518012	3.10197
2017	230700	2.37929			0.0503355	0.0017668	0.039	4.75359		3.17387
2018	230700	1.48657	5.61368		0.0463554	0.0011846	0.033	4.7362	0.534189	3.02642
2019	230700	1.91652	5.70044		0.0743306	0.0012224	0.027	4.7185	0.458671	2.91636
2020	230700	0.870447	5.68358		0.0823317	0.0011372	0.021	4.7008	0.40162	2.90589
2021	230700						0.015	4.6831
2022	230700						0.009	4.6654
2000	230800									3.19858
2001	230800									3.22584
2002	230800									3.14073
2003	230800									3.42121
2004	230800									3.18803
2005	230800									3.16375
2006	230800									3.0748
2007	230800									3.16895
2008	230800									3.54583
2009	230800									3.21339
2010	230800									3.24756
2011	230800	0.0890641	6.43825		0.158779	0.0043078	0.015	5.52346	0.615848	3.36299
2012	230800	0.224236	6.50473		0.201096	0.0072865	0.011	5.47772	0.586458	3.34326
2013	230800	3.36484	6.67475		0.160743	0.0031493	0.018	5.48935	0.594252	3.26008
2014	230800	3.44524	6.64116	-4.79455	0.142186	0.001802	0.041	5.48646	0.510519	3.60784
2015	230800	3.53271	6.69724	-3.53264	0.11639	0.0045338	0.012	5.47038	0.489982	3.50457
2016	230800	3.22389	6.73938	-3.86283	0.103214	0.0018123	0.026	5.47227	0.454315	3.34232
2017	230800	3.63491		-5.46383	0.0986749	0.0008528	0.023	5.45959		3.45368
2018	230800	3.03706	6.91973	-2.51088	0.0963153	0.0009832	0.015	5.45104	0.445934	3.21534
2019	230800	2.92522	6.63726	-2.88609	0.0935941	0.001591	0.016	5.45104	0.283019	3.15312
2020	230800	2.11137	6.6995		0.0816082	0.0035665	0.017	5.45104	0.335409	3.08139
2021	230800						0.018	5.45104
2022	230800						0.019	5.45104
2000	230900									3.39054
2001	230900									3.41216
2002	230900									3.53914
2003	230900									3.60557
2004	230900									3.41638
2005	230900									3.3647
2006	230900									3.40303
2007	230900									3.44284
2008	230900									3.57603
2009	230900									3.47166
2010	230900									3.53421
2011	230900	-1.85685	5.73029		0.142788	0.0031606	0.016	4.52937	2.25659	3.72785
2012	230900	-1.16644	5.70014		0.182093	0.0038697	0.014	4.52613	1.84533	3.62846
2013	230900	2.65459	5.48475		0.124097	0.0023973	0.016	4.52179	1.14127	3.73477
2014	230900	2.34706	5.36719	-3.39451	0.130984	0.0034795	0.031	4.47961	0.90968	3.87278
2015	230900	2.09203	5.35966	-2.50459	0.120201	0.0019528	0.017	4.42017	0.780395	3.75471
2016	230900	2.00059	5.37824		0.094423	0.0008213	0.035	4.38203	0.748514	3.58032
2017	230900	2.75897		-3.6763	0.0886728	0.0036292	0.032	4.36945		3.67051
2018	230900	1.98355	5.52276	-1.95881	0.0908204	0.0016187	0.026	4.35671	0.834275	3.4006
2019	230900	1.65914	5.44242	-3.65066	0.0631527	0.0020608	0.022	4.34381	0.928957	3.41149
2020	230900	0.730685	5.32788		0.0837872	0.0169709	0.018	4.3309	0.868236	3.41141
2021	230900						0.014	4.318
2022	230900						0.01	4.30509
2000	231000									3.28082
2001	231000									3.28964
2002	231000									3.4608
2003	231000									3.52551
2004	231000									3.28126
2005	231000									3.3228
2006	231000									3.39418
2007	231000									3.33863
2008	231000									3.47584
2009	231000									3.35429
2010	231000									3.33524
2011	231000	0.547408	6.84625		0.125192	0.0177145	0.019	5.588	0.963206	3.525
2012	231000	0.337643	6.88863		0.190854	0.0105748	0.02	5.55914	1.1421	3.48338
2013	231000	3.52281	7.10338		0.158013	0.0107416	0.023	5.55683	0.958859	3.5367
2014	231000	3.7904	7.14205	-5.57557	0.134534	0.0074465	0.056	5.57595	0.796701	3.66435
2015	231000	3.74275	7.17832	-2.2041	0.136911	0.0060594	0.022	5.56834	0.760136	3.56875
2016	231000	3.34104	7.22119	-2.92546	0.134493	0.0024196	0.089	5.55683	0.748372	3.39789
2017	231000	3.60572		-2.71586	0.11314	0.0036589	0.025	5.54126		3.41557
2018	231000	3.00731	7.1722	-1.77613	0.101802	0.0042803	0.025	5.52943	0.644712	3.16026
2019	231000	3.10992	6.71538	-2.52972	0.122714	0.0051595	0.024	5.52146	0.375923	3.23473
2020	231000	2.15917	6.72383		0.107333	0.0025938	0.023	5.51349	0.390257	3.18112
2021	231000						0.022	5.50553
2022	231000						0.021	5.49756
2000	231100									3.02146
2001	231100									2.95899
2002	231100									3.02639
2003	231100									3.38219
2004	231100									2.99645
2005	231100									2.89379
2006	231100									2.90527
2007	231100									2.8941
2008	231100									3.23762
2009	231100									2.73823
2010	231100									2.89943
2011	231100	-0.758234	5.75589		0.14318	0.005238	0.011	5.1625	0.495632	2.99123
2012	231100	-0.243151	5.90286		0.133621	0.0048271	0.011	5.15213	0.518025	3.03884
2013	231100	3.08442	5.96524		0.142122	0.0086595	0.014	5.14458	0.505348	2.96484
2014	231100	3.14439	6.04349	-5.14049	0.120648	0.0057869	0.027	5.13874	0.44894	3.20757
2015	231100	3.12315	6.1044	-4.43082	0.102555	0.0069735	0.014	5.12396	0.415503	3.26769
2016	231100	3.56583	6.15444	-3.03255	0.0997811	0.0037717	0.025	5.09375	0.396552	2.96343
2017	231100	3.07561		-5.0876	0.0828427	0.0025315	0.036	5.0814		3.07762
2018	231100	1.89038	6.22482	-2.76632	0.0850159	0.0023757	0.047	5.0689	0.39316	2.83018
2019	231100	2.08831	6.3613		0.0887043	0.0017202	0.058	5.06259	0.266079	2.79566
2020	231100	1.44209	6.42162		0.0807329	0.0021561	0.069	5.05629	0.298775	2.71895
2021	231100						0.08	5.04998
2022	231100						0.091	5.04367
2000	231200									3.24518
2001	231200									3.2999
2002	231200									3.32082
2003	231200									3.55929
2004	231200									3.29184
2005	231200									3.25847
2006	231200									3.39246
2007	231200									3.35245
2008	231200									3.53333
2009	231200									3.22724
2010	231200									3.44326
2011	231200	-0.247408	6.81574		0.151637	0.0046096	0.009	6.3663	0.720351	3.58431
2012	231200	-0.243151	6.96412		0.218942	0.0064418	0.01	6.32257	0.800968	3.55195
2013	231200	3.19279	7.07654		0.172066	0.003088	0.032	6.32113	0.784319	3.65963
2014	231200	3.47001	7.08191		0.147831	0.002865	0.066	6.31572	0.803598	3.75346
2015	231200	3.43027	7.14851		0.169252	0.0060683	0.024	6.30719	0.773035	3.69305
2016	231200	3.06232	7.18259		0.15146	0.0015967	0.023	6.29711	0.716817	3.48859
2017	231200	3.1276		-4.49051	0.147671	0.0012873	0.024	6.2691		3.57093
2018	231200	2.54236	7.21493	-2.00533	0.142768	0.0009998	0.025	6.26149	0.671311	3.35658
2019	231200	2.88411	7.00397		0.123254	0.0005981	0.026	6.25767	0.248835	3.35527
2020	231200	1.97325	7.04752		0.116609	0.0038134	0.027	6.25384	0.2825	3.41616
2021	231200						0.028	6.25002
2022	231200						0.029	6.24619
2000	232700									2.93783
2001	232700									2.6963
2002	232700									2.95488
2003	232700									3.47338
2004	232700									2.52175
2005	232700									2.67011
2006	232700									2.74601
2007	232700									2.59188
2008	232700									3.34058
2009	232700									2.49956
2010	232700									2.55586
2011	232700									2.74131
2012	232700									2.96785
2013	232700									2.65417
2014	232700									2.95662
2015	232700									2.89486
2016	232700									2.80774
2017	232700									2.81072
2018	232700									2.5764
2019	232700									2.54873
2020	232700									2.39103
2000	310000									3.6497
2001	310000									3.68177
2002	310000									3.82467
2003	310000									3.84425
2004	310000									3.81602
2005	310000									3.79088
2006	310000									3.83967
2007	310000									3.89763
2008	310000									3.90579
2009	310000									3.93018
2010	310000									3.80328
2011	310000						0.197			3.78471
2012	310000						0.199			3.26999
2013	310000						0.219			3.98331
2014	310000						0.433			3.90655
2015	310000						0.277			3.90497
2016	310000						0.43			3.74632
2017	310000						0.338			3.62862
2018	310000						0.161			3.5538
2019	310000						0.17			3.5015
2020	310000						0.179			3.37582
2021	310000						0.188
2022	310000						0.197
2000	320100									3.86612
2001	320100									3.88165
2002	320100									3.98557
2003	320100									4.04468
2004	320100									4.08167
2005	320100									4.07167
2006	320100									4.02862
2007	320100									4.10079
2008	320100									4.11128
2009	320100									4.0989
2010	320100									4.07492
2011	320100	2.46017	8.72348	-5.75953	0.143048	0.0361454	0.112	6.45583	0.857252	4.04804
2012	320100	2.91363	8.88205	-5.76425	0.162391	0.0454773	0.099	6.45912	0.824532	3.95762
2013	320100	5.48522	8.98867		0.147947	0.0471527	0.132	6.4663	0.792019	4.10705
2014	320100	5.33219	9.08486	-6.47064	0.148587	0.0485399	0.25	6.47497	0.727208	4.19665
2015	320100	5.3862	9.18202	-0.629277	0.170405	0.0497623	0.166	6.48219	0.702896	4.03944
2016	320100	5.22601	9.25942	-0.0530546	0.172817	0.0452617	0.241	6.49678	0.671348	3.90245
2017	320100	5.25362		0.859972	0.160877	0.0496971	0.222	6.52356		3.84353
2018	320100	5.20054	9.45879	0.819761	0.165108	0.0525499	0.141	6.54679	0.603375	3.80464
2019	320100	4.90102	9.54903	1.16422	0.174329	0.0588757	0.125	6.56527	0.579329	3.74839
2020	320100	4.35534	9.6036		0.174554	0.0574834	0.109	6.58375	0.560261	3.58121
2021	320100						0.093	6.60222
2022	320100						0.077	6.6207
2000	320200									3.85551
2001	320200									3.90037
2002	320200									4.02238
2003	320200									4.05629
2004	320200									4.04409
2005	320200									4.04937
2006	320200									4.01015
2007	320200									4.08964
2008	320200									4.09702
2009	320200									4.09883
2010	320200									4.02813
2011	320200	1.69095	8.8364		0.173598	0.040908	0.113	6.14847	1.23075	4.0291
2012	320200	2.11599	8.9317		0.178676	0.0454645	0.088	6.15295	1.17357	3.77722
2013	320200	4.77737	8.99593		0.170453	0.0493359	0.111	6.1574	1.13299	4.12717
2014	320200	4.95272	9.01254		0.151094	0.0474219	0.237	6.16773	1.0314	4.14644
2015	320200	5.04766	9.04997	-1.98209	0.15387	0.0437666	0.15	6.17566	1.00346	4.04072
2016	320200	4.96475	9.12805	-0.660624	0.158343	0.0429349	0.304	6.18621	0.919361	3.90218
2017	320200	4.89008		-1.19046	0.155555	0.0427383	0.363	6.20051		3.82382
2018	320200	4.75134	9.34475	-0.0625204	0.157893	0.0470454	0.249	6.20859	0.934102	3.77697
2019	320200	4.53625	9.38025	0.583332	0.15946	0.049404	0.204	6.22059	0.9223	3.71241
2020	320200	3.95298	9.42303		0.167295	0.0402651	0.159	6.23259	0.88603	3.54504
2021	320200						0.114	6.24459
2022	320200						0.069	6.25659
2000	320300									3.96882
2001	320300									3.9805
2002	320300									4.08781
2003	320300									4.16669
2004	320300									4.12625
2005	320300									4.21628
2006	320300									4.26292
2007	320300									4.29206
2008	320300									4.26595
2009	320300									4.2615
2010	320300									4.21223
2011	320300	1.59731	8.17517		0.198497	0.0227909	0.083	6.88418	1.23378	4.19378
2012	320300	1.55555	8.29819		0.210524	0.0237528	0.087	6.89821	1.18182	4.22004
2013	320300	4.41927	8.39747		0.204354	0.0243204	0.106	6.91463	1.12353	4.27973
2014	320300	4.72981	8.50995		0.199365	0.0264154	0.173	6.93098	1.00089	4.18856
2015	320300	4.82831	8.57921		0.202469	0.025503	0.108	6.93605	0.957396	4.23875
2016	320300	4.71593	8.66708	-3.54096	0.207183	0.0260154	0.245	6.94794	0.913466	4.14616
2017	320300	4.77853		-1.8718	0.2103	0.0260524	0.219	6.94601		4.12878
2018	320300	4.64915	8.81807	-2.05106	0.193433	0.0288958	0.083	6.95177	0.849072	4.0657
2019	320300	4.47992	8.87501	-1.04177	0.202854	0.0293468	0.135	6.9489	0.805589	4.06195
2020	320300	3.69256	8.89837		0.202551	0.0223648	0.187	6.94602	0.799082	3.92784
2021	320300						0.239	6.94315
2022	320300						0.291	6.94027
2000	320400									3.87351
2001	320400									3.93005
2002	320400									4.03222
2003	320400									4.07872
2004	320400									4.08692
2005	320400									4.09449
2006	320400									4.04765
2007	320400									4.11504
2008	320400									4.12993
2009	320400									4.11648
2010	320400									4.07531
2011	320400	1.15109	8.18339		0.151783	0.0346309	0.07	5.89413	1.28491	4.06232
2012	320400	2.01308	8.28649		0.168996	0.0483917	0.051	5.89935		3.92849
2013	320400	4.62037	8.38044		0.159228	0.0529119	0.058	5.90236	1.14131	4.11285
2014	320400	4.81236	8.49737		0.15681	0.0499033	0.169	5.90971	1.02248	4.17385
2015	320400	4.99054	8.57038	-3.96692	0.163209	0.0468753	0.099	5.9158	0.963644	4.03998
2016	320400	4.79998	8.6611	-2.48759	0.164708	0.0472732	0.185	5.92693	0.91277	3.89521
2017	320400	4.80817		-0.623977	0.177458	0.0454886	0.249	5.93754		3.85456
2018	320400	4.71064	8.86082	-0.639494	0.174193	0.0426924	0.147	5.94542	0.898835	3.84782
2019	320400	4.41129	8.90937	-0.894397	0.163133	0.0408597	0.158	5.95324	0.950189	3.77697
2020	320400	3.7299	8.96252		0.175687	0.0301063	0.169	5.96107	0.89839	3.61473
2021	320400						0.18	5.96889
2022	320400						0.191	5.97671
2000	320500									3.74962
2001	320500									3.79729
2002	320500									3.9346
2003	320500									3.97663
2004	320500									3.94735
2005	320500									3.96039
2006	320500									3.94173
2007	320500									4.01705
2008	320500									4.03866
2009	320500									4.04289
2010	320500									3.93462
2011	320500	2.35697	9.27959		0.150871	0.0534646	0.255	6.46506	1.30035	3.97146
2012	320500	2.64645	9.39363		0.162284	0.059804	0.234	6.47358	1.22355	3.57455
2013	320500	5.17782	9.47391		0.161685	0.0629737	0.285	6.4828	1.15089	4.10611
2014	320500	5.25115	9.52959		0.156382	0.058091	0.503	6.49391	1.03428	4.07503
2015	320500	5.54261	9.58219		0.150972	0.057839	0.343	6.50281	0.972567	4.00205
2016	320500	5.28241	9.64699	-1.92678	0.162215	0.0588705	0.572	6.51915	0.912495	3.8463
2017	320500	5.26996		-0.341155	0.169106	0.0700139	0.607	6.53814		3.74751
2018	320500	5.2761	9.83078	-0.362636	0.160266	0.0779828	0.356	6.55678	0.945286	3.69017
2019	320500	4.94586	9.86454	0.340272	0.163061	0.084793	0.322	6.58341	0.921374	3.6179
2020	320500	4.34075	9.91195		0.170099	0.0955501	0.288	6.61004	0.886455	3.48002
2021	320500						0.254	6.63667
2022	320500						0.22	6.6633
2000	320600									3.66013
2001	320600									3.698
2002	320600									3.86022
2003	320600									3.87406
2004	320600									3.81081
2005	320600									3.83941
2006	320600									3.87409
2007	320600									3.90368
2008	320600									3.93557
2009	320600									3.97489
2010	320600									3.84869
2011	320600	1.04515	8.31391		0.212262	0.0311625	0.08	6.63975	1.41355	3.85087
2012	320600	1.35437	8.42479		0.221812	0.028011	0.07	6.64014	1.32268	3.48008
2013	320600	4.44532	8.52494		0.229653	0.0330766	0.075	6.64183	1.26753	3.99986
2014	320600	4.67977	8.63989		0.218412	0.0335415	0.155	6.64327	1.12455	3.97714
2015	320600	4.77449	8.72395	-6.64275	0.219448	0.0324045	0.098	6.64219	1.05742	3.93629
2016	320600	4.77777	8.81999	-2.51535	0.206713	0.0304756	0.18	6.64249	0.981148	3.78443
2017	320600	4.73738		-0.879131	0.188858	0.0336272	0.155	6.63857		3.66323
2018	320600	4.50839	9.0392	-0.61381	0.169103	0.0430685	0.079	6.63726	0.967376	3.63397
2019	320600	4.283	9.14666	-0.7541	0.17691	0.0339386	0.076	6.63332	1.05734	3.56854
2020	320600	3.63124	9.21393		0.177457	0.0379761	0.073	6.62938	0.990613	3.4426
2021	320600						0.07	6.62544
2022	320600						0.067	6.6215
2000	320700									3.70019
2001	320700									3.70837
2002	320700									3.846
2003	320700									3.91586
2004	320700									3.89035
2005	320700									3.99633
2006	320700									4.04214
2007	320700									4.05125
2008	320700									4.06173
2009	320700									4.08054
2010	320700									4.00873
2011	320700	0.926648	7.25171		0.155305	0.0214558	0.036	6.22495	1.18523	4.02902
2012	320700	1.25276	7.37989		0.183666	0.0239727	0.029	6.23637	1.15934	4.00533
2013	320700	4.31052	7.48741		0.174807	0.0244585	0.037	6.25421	1.1232	4.08145
2014	320700	4.43518	7.5837		0.177099	0.0266976	0.091	6.26625	1.09271	4.07592
2015	320700	4.59495	7.67816		0.174822	0.0259204	0.058	6.27393	1.0435	4.02198
2016	320700	4.36588	7.77338	-1.94591	0.197684	0.0268814	0.132	6.2804	1.02435	3.93579
2017	320700	4.37636		-1.45824	0.193997	0.0225485	0.106	6.27852		3.88847
2018	320700	4.19086	7.92722	-2.10413	0.195459	0.0236447	0.055	6.2804	0.974715	3.82571
2019	320700	3.84025	8.05166	-1.18665	0.185138	0.0301912	0.044	6.2804	0.964468	3.82761
2020	320700	3.08968	8.09468		0.186345	0.0166147	0.033	6.2804	0.903344	3.6986
2021	320700						0.022	6.2804
2022	320700						0.011	6.2804
2000	320800									3.80038
2001	320800									3.79868
2002	320800									3.9258
2003	320800									3.95947
2004	320800									3.94159
2005	320800									4.0087
2006	320800									3.97406
2007	320800									4.03105
2008	320800									4.02501
2009	320800									4.06487
2010	320800									3.99271
2011	320800	0.553728	7.43248		0.179438	0.021064	0.046	6.29748	1.18125	3.99971
2012	320800	0.942182	7.56055	-6.30079	0.196352	0.0218921	0.04	6.30408	1.13456	3.92835
2013	320800	4.40059	7.67594		0.190235	0.0230651	0.046	6.31536	1.09222	4.05118
2014	320800	4.40699	7.80604		0.163597	0.024597	0.089	6.32847	1.0034	4.07926
2015	320800	4.23256	7.91757	-2.99992	0.153687	0.0235136	0.063	6.33585	0.933159	3.96895
2016	320800	3.98396	8.02224	-2.06193	0.160982	0.0192153	0.095	6.34212	0.871596	3.87011
2017	320800	4.1524		-0.888317	0.189455	0.0215353	0.08	6.32972		3.85755
2018	320800	3.95833	8.18904	-0.198494	0.163963	0.0192076	0.048	6.32972	0.869601	3.82261
2019	320800	3.82953	8.26127	-0.677232	0.15935	0.0171407	0.016	6.32794	0.865907	3.75838
2020	320800	3.13822	8.30028		0.152895	0.0147295	-0.016	6.32615	0.822074	3.65037
2021	320800						-0.048	6.32437
2022	320800						-0.08	6.32258
2000	320900									3.63471
2001	320900									3.64961
2002	320900									3.8061
2003	320900									3.84917
2004	320900									3.79795
2005	320900									3.87251
2006	320900									3.9116
2007	320900									3.91764
2008	320900									3.92813
2009	320900									3.96472
2010	320900									3.87347
2011	320900	1.09678	7.92708		0.19168	0.0292262	0.068	6.71016	1.24617	3.8987
2012	320900	1.34088	8.04559	-4.51403	0.197687	0.0340488	0.064	6.71223	1.23683	3.73313
2013	320900	4.21235	8.15349		0.188368	0.0356143	0.078	6.71393	1.21158	3.96068
2014	320900	4.48079	8.25209		0.172336	0.0391761	0.163	6.71962	1.13981	3.95137
2015	320900	4.45186	8.34581	-4.15441	0.170666	0.0387373	0.097	6.71905	1.08508	3.84322
2016	320900	4.22396	8.4286	-2.84902	0.177673	0.0443087	0.167	6.72263	1.02917	3.74665
2017	320900	4.33264		-2.71168	0.18013	0.0334501	0.154	6.71659		3.72471
2018	320900	4.28413	8.61015	-2.3979	0.165009	0.0338599	0.081	6.71538	0.983389	3.68033
2019	320900	4.14239	8.64857	-2.50826	0.166253	0.0303583	0.008	6.71052	0.874842	3.63053
2020	320900	3.35935	8.69165		0.148927	0.0274755	-0.065	6.70566	0.816677	3.48757
2021	320900						-0.138	6.7008
2022	320900						-0.211	6.69594
2000	321000									3.82395
2001	321000									3.82445
2002	321000									3.96585
2003	321000									4.00086
2004	321000									4.00553
2005	321000									4.04249
2006	321000									4.02485
2007	321000									4.06304
2008	321000									4.08631
2009	321000									4.10953
2010	321000									4.02526
2011	321000	1.44417	7.87485		0.177067	0.036658	0.044	6.13144	1.40284	4.01413
2012	321000	1.53103	7.98385		0.193274	0.0344485	0.038	6.12774	1.32467	3.92624
2013	321000	4.23192	8.08703		0.178455	0.032774	0.05	6.13079	1.26963	4.08904
2014	321000	4.62969	8.21552		0.177781	0.0307377	0.086	6.13405	1.18992	4.12659
2015	321000	4.74738	8.29825		0.170039	0.0297891	0.059	6.13366	1.14126	4.01127
2016	321000	4.54695	8.40052	-3.04236	0.1769	0.0256383	0.09	6.13556	1.09853	3.90388
2017	321000	4.4607		-1.99026	0.177994	0.0295101	0.092	6.13123		3.89253
2018	321000	4.36879	8.60633	-1.66314	0.165639	0.0284884	0.082	6.12905	1.02085	3.85556
2019	321000	4.03218	8.6742	-3.08235	0.159735	0.0283356	0.065	6.12468	0.999579	3.7774
2020	321000	3.27167	8.70748		0.159312	0.0186597	0.048	6.12032	0.942693	3.64245
2021	321000						0.031	6.11595
2022	321000						0.014	6.11158
2000	321100									3.87282
2001	321100									3.90236
2002	321100									4.01758
2003	321100									4.06453
2004	321100									4.08551
2005	321100									4.0885
2006	321100									4.05828
2007	321100									4.11221
2008	321100									4.14757
2009	321100									4.12636
2010	321100									4.07982
2011	321100	1.15455	7.74563		0.164009	0.0345213	0.064	5.60543	1.35624	4.0636
2012	321100	1.18661	7.8749		0.195566	0.0435176	0.047	5.60359	1.29642	3.95333
2013	321100	4.31375	7.98183	-3.99489	0.173673	0.0373948	0.057	5.60507	1.24074	4.12872
2014	321100	4.57686	8.08716	-5.60543	0.176102	0.0380682	0.101	5.60617	1.08738	4.1848
2015	321100	4.53216	8.16123	-2.5608	0.184785	0.0351848	0.065	5.60459	1.05139	4.06311
2016	321100	4.40395	8.25162	-1.91692	0.184741	0.0371411	0.125	5.6058	1.02457	3.91803
2017	321100	4.47325		-1.15947	0.185593	0.0327261	0.076	5.60212		3.8865
2018	321100	4.30106	8.30647	-1.81793	0.190731	0.0404014	0.046	5.60212	1.02135	3.8901
2019	321100	4.0577	8.32531	-0.383486	0.16266	0.0392708	0.041	5.59842	1.01145	3.8005
2020	321100	3.33707	8.34759		0.154343	0.0331248	0.036	5.59473	0.95579	3.63937
2021	321100						0.031	5.59103
2022	321100						0.026	5.58733
2000	321200									3.79841
2001	321200									3.81744
2002	321200									3.97891
2003	321200									4.01434
2004	321200									4.00282
2005	321200									4.02859
2006	321200									4.04411
2007	321200									4.07137
2008	321200									4.11766
2009	321200									4.13392
2010	321200									4.02521
2011	321200	1.04323	7.7926		0.163949	0.0201522	0.054	6.22871	1.39283	4.04075
2012	321200	1.03856	7.90163		0.19397	0.0193393	0.038	6.22733	1.33417	3.87437
2013	321200	4.12497	8.00867		0.165878	0.0224235	0.044	6.23009	1.28309	4.13136
2014	321200	4.3453	8.12293		0.159529	0.0206122	0.088	6.23147	1.1593	4.15563
2015	321200	4.45591	8.21281		0.160386	0.0260758	0.048	6.23019	1.0923	4.03801
2016	321200	4.16153	8.31918	-2.38033	0.168378	0.0259506	0.072	6.23048	1.00319	3.91457
2017	321200	4.2775		-0.920243	0.161035	0.0279526	0.073	6.22456		3.8742
2018	321200	4.24654	8.53849	-0.264152	0.140685	0.028408	0.049	6.22059	1.01686	3.83684
2019	321200	4.02334	8.54345	0.74459	0.127659	0.0298701	0.045	6.21661	1.09113	3.76572
2020	321200	3.11279	8.57791		0.128127	0.0183806	0.041	6.21262	1.03082	3.62745
2021	321200						0.037	6.20864
2022	321200						0.033	6.20465
2000	321300									3.83579
2001	321300									3.84136
2002	321300									3.94728
2003	321300									3.99989
2004	321300									3.97133
2005	321300									4.05645
2006	321300									4.03632
2007	321300									4.10216
2008	321300									4.08881
2009	321300									4.11952
2010	321300									4.03014
2011	321300	0.0940641	7.18601		0.221174	0.0208639	0.025	6.31915	1.23723	4.05375
2012	321300	0.930398	7.3278		0.232866	0.0263327	0.024	6.32847	1.23947	4.01662
2013	321300	4.00569	7.44207		0.218749	0.029644	0.031	6.34931	1.24382	4.1024
2014	321300	4.12903	7.56563		0.224412	0.028421	0.067	6.36423	1.24267	4.11851
2015	321300	4.43978	7.66209	-5.67591	0.201981	0.0212923	0.038	6.3738	1.23278	4.0214
2016	321300	3.94603	7.76265	-3.08259	0.162988	0.0203264	0.079	6.38351	1.21804	3.92994
2017	321300	3.98216		-1.64562	0.169382	0.0176715	0.094	6.38182		3.93869
2018	321300	3.87746	7.91962	-1.44734	0.174693	0.0270933	0.053	6.38182	1.0933	3.8942
2019	321300	3.64813	8.03884	-2.39452	0.166746	0.0293431	0.083	6.38351	0.913034	3.84505
2020	321300	2.99245	8.0901		0.164411	0.0268398	0.113	6.3852	0.879723	3.75282
2021	321300						0.143	6.38689
2022	321300						0.173	6.38858
2000	330100									3.55725
2001	330100									3.63874
2002	330100									3.71748
2003	330100									3.78642
2004	330100									3.72204
2005	330100									3.69795
2006	330100									3.70315
2007	330100									3.81546
2008	330100									3.82836
2009	330100									3.77687
[truncated: 6,390 more rows]
